# Supplementary material for: Dataset on the in-stream and off-stream economic value of water
Source: Data Brief. 2020 Mar 16;30:105434. doi: 10.1016/j.dib.2020.105434 (PMC7154987; doi:10.1016/j.dib.2020.105434)
Supplement: Supplementary file 1 [file mmc1.xlsx]

## Sheet: Front sheet
	Dataset on the in-stream and off-stream economic value of water
	Benjamin H. Lowe1; David R. Oglethorpe2; Sonal Choudhary1, *
	1 Sheffield University Management School, Conduit Road, Sheffield S10 1FL, UK.
	2 School of managemet, Cranfield University, MK43 OAL, UK.
	* Corresponding author: benjamin.lowe@sheffield.ac.uk.
	The authors do not assume any liability for the correctness of individual entries. Please consult the original studies.
	If you find any mistakes, please contact us.
	All monetary values have been standardised in 2014 USD per acre foot (AF) (1233.48 m3). Please read the accompanying Data in Brief article of the same name for a description of the data standardisation and classification procedure.
	The dataset is comprised of the following categories/tabs (note: ROW = Rest of the World):
1	Agricultural/irrigation water values USA (per period)
2	Agricultural/irrigation water values USA (capitalised asset/water right)
3	Municipal water values USA (per period)
4	Municipal water values USA (capitalised asset/water right)
5	Industrial water values USA (per period)
6	Waste assimilation values USA (per period)
7	Wildlife habitat values USA (per period)
8	Wildlife habitat values USA (capitalised asset/water right)
9	Recreation values USA (per period)
10	Agricultural/irrigation water values ROW (per period)
11	Municipal water values ROW (per period)
12	Industrial water values ROW (per period)

## Sheet: USA Agriculture
USA AGRICULTURE
AUTHOR	STUDY TITLE	SECONDARY SOURCE (Y/N)	FULL REFERENCE		COUNTRY NAME	LOCATION		YEAR VAL	ORIGINAL CURRENCY	VALUE RANGE 2014 USD/AF	2014 USD/AF	REPORTED/SUMMARISED	MEASURE OF CENTRAL TENDENCY		VALUATION APPROACH		AT SITE/AT SOURCE	SHORT/LONG RUN	VOLUMETRIC MEASURE	CROP VALUE		COMMENTS
Aylward, B., Seely, H., Hartwell, R. and Dengel, J.	The economic value of water for agricultural, domestic and industrial uses: A global compilation of economic studies and market prices	N	Aylward, B., Seely, H., Hartwell, R. and Dengel, J. (2010). The economic value of water for agricultural, domestic and industrial uses: A global compilation of economic studies and market prices [online]. Ecosystem Economics. Available at: http://www.ecosystemeconomics.com/Resources_files/Aylward%20et%20al%20(2010)%20 Value%20of%20Water.pdf		USA	Central Valley (California)		2009	USD	187.93	187.93	Reported	N/A		Water market transaction		At site	Short	Withdrawal	Unknown
Bernardo, D.J., Whittlesey, N.K., Saxton, K.E. and Bassett, D.L.	Valuing irrigation water: A simulation/mathematical programming approach	N	Bernardo, D.J., Whittlesey, N.K., Saxton, K.E. and Bassett, D.L. (1988). Valuing irrigation water: A simulation/mathematical programming approach. Water Resources Bulletin, 24(1), pp.149-157.		USA	Columbia River Basin (Washington)		1988	USD	0 - 215.12	25.7	Summarised	Median		Other		At site	Short	Application/delivery	Unknown		Multiple marginal values reported for different experiment types and percentage reductions in water supply.
Bernardo, D.J., Whittlesey, N.K., Saxton, K.E. and Bassett, D.L.	Valuing irrigation water: A simulation/mathematical programming approach	N	Bernardo, D.J., Whittlesey, N.K., Saxton, K.E. and Bassett, D.L. (1988). Valuing irrigation water: A simulation/mathematical programming approach. Water Resources Bulletin, 24(1), pp.149-157.		USA	Columbia River Basin (Washington)		1988	USD	0 - 259.16	46.56	Summarised	Median		Other		At site	Short	Consumption	Unknown		Multiple marginal values reported for different experiment types and percentage reductions in water supply.
Bernardo, D.J., Whittlesey, N.K., Saxton, K.E. and Bassett, D.L.	Valuing irrigation water: A simulation/mathematical programming approach	N	Bernardo, D.J., Whittlesey, N.K., Saxton, K.E. and Bassett, D.L. (1988). Valuing irrigation water: A simulation/mathematical programming approach. Water Resources Bulletin, 24(1), pp.149-157.		USA	Columbia River Basin (Washington)		1988	USD	132.42 - 217.02	164.97	Summarised	Median		Other		At site	Short	Application/delivery	Unknown		Multiple average values reported for different percentage reductions in water supply.
Booker, J.F. and Colby, B.G.	Competing water uses in the Southwestern United States: Valuing drought damages	N	Booker, J.F. and Colby, B.G. (1995). Competing water uses in the Southwestern United States: Valuing drought damages. Water Resources Bulletin, 31(5).		USA	Western Colorado		1992	USD	18.81	18.81	Reported	N/A		Linear Programming		At site	Unknown	Consumption	Unknown
Booker, J.F. and Colby, B.G.	Competing water uses in the Southwestern United States: Valuing drought damages	N	Booker, J.F. and Colby, B.G. (1995). Competing water uses in the Southwestern United States: Valuing drought damages. Water Resources Bulletin, 31(5).		USA	Western Colorado		1992	USD	20.66	20.66	Reported	N/A		Linear Programming		At site	Unknown	Consumption	Unknown
Booker, J.F. and Colby, B.G.	Competing water uses in the Southwestern United States: Valuing drought damages	N	Booker, J.F. and Colby, B.G. (1995). Competing water uses in the Southwestern United States: Valuing drought damages, Water Resources Bulletin, 31(5).		USA	Western Colorado		1992	USD	19.28	19.28	Reported	N/A		Linear Programming		At site	Unknown	Consumption	Unknown
Booker, J.F. and Colby, B.G.	Competing water uses in the Southwestern United States: Valuing drought damages	N	Booker, J.F. and Colby, B.G. (1995). Competing water uses in the Southwestern United States: Valuing drought damages, Water Resources Bulletin, 31(5).		USA	Western Colorado		1992	USD	19.28	19.28	Reported	N/A		Linear Programming		At site	Unknown	Consumption	Unknown
Booker, J.F. and Colby, B.G.	Competing water uses in the Southwestern United States: Valuing drought damages	N	Booker, J.F. and Colby, B.G. (1995). Competing water uses in the Southwestern United States: Valuing drought damages, Water Resources Bulletin, 31(5).		USA	Western Colorado		1992	USD	18.81	18.81	Reported	N/A		Linear Programming		At site	Unknown	Consumption	Unknown
Booker, J.F. and Colby, B.G.	Competing water uses in the Southwestern United States: Valuing drought damages	N	Booker, J.F. and Colby, B.G. (1995). Competing water uses in the Southwestern United States: Valuing drought damages, Water Resources Bulletin, 31(5).		USA	Western Colorado		1992	USD	18.81	18.81	Reported	N/A		Linear Programming		At site	Unknown	Consumption	Unknown
Booker, J.F. and Colby, B.G.	Competing water uses in the Southwestern United States: Valuing drought damages	N	Booker, J.F. and Colby, B.G. (1995). Competing water uses in the Southwestern United States: Valuing drought damages, Water Resources Bulletin, 31(5).		USA	Western Colorado		1992	USD	41.79	41.79	Reported	N/A		Linear Programming		At site	Unknown	Consumption	Unknown
Booker, J.F. and Colby, B.G.	Competing water uses in the Southwestern United States: Valuing drought damages	N	Booker, J.F. and Colby, B.G. (1995). Competing water uses in the Southwestern United States: Valuing drought damages, Water Resources Bulletin, 31(5).		USA	Western Colorado		1992	USD	22.36	22.36	Reported	N/A		Linear Programming		At site	Unknown	Consumption	Unknown
Booker, J.F. and Colby, B.G.	Competing water uses in the Southwestern United States: Valuing drought damages	N	Booker, J.F. and Colby, B.G. (1995). Competing water uses in the Southwestern United States: Valuing drought damages, Water Resources Bulletin, 31(5).		USA	Western Colorado		1992	USD	30.84	30.84	Reported	N/A		Linear Programming		At site	Unknown	Consumption	Unknown
Booker, J.F. and Colby, B.G.	Competing water uses in the Southwestern United States: Valuing drought damages	N	Booker, J.F. and Colby, B.G. (1995). Competing water uses in the Southwestern United States: Valuing drought damages, Water Resources Bulletin, 31(5).		USA	Western Colorado		1992	USD	41.95	41.95	Reported	N/A		Linear Programming		At site	Unknown	Consumption	Unknown
Brewer, J., Glennon, R. Ker, A. and Libecap, G.	Water markets in the west: Prices, trading and contractual reforms	N	Brewer, J., Glennon, R. Ker, A. and Libecap, G. (2007). Water markets in the west: Prices, trading and contractual reforms. National Bureau of Economic Research working paper 13002. Cambridge (MA): NBER.		USA	Arizona		1987	USD	60.02	60.02	Reported	N/A		Water market transaction		At site	Short	Withdrawal	Unknown
Brewer, J., Glennon, R. Ker, A. and Libecap, G.	Water markets in the west: Prices, trading and contractual reforms	N	Brewer, J., Glennon, R. Ker, A. and Libecap, G. (2007). Water markets in the west: Prices, trading and contractual reforms. National Bureau of Economic Research working paper 13002. Cambridge (MA): NBER.		USA	California		1987	USD	71.07	71.07	Reported	N/A		Water market transaction		At site	Short	Withdrawal	Unknown
Brewer, J., Glennon, R. Ker, A. and Libecap, G.	Water markets in the west: Prices, trading and contractual reforms	N	Brewer, J., Glennon, R. Ker, A. and Libecap, G. (2007). Water markets in the west: Prices, trading and contractual reforms. National Bureau of Economic Research working paper 13002. Cambridge (MA): NBER.		USA	Colorado		1987	USD	24.84	24.84	Reported	N/A		Water market transaction		At site	Short	Withdrawal	Unknown
Brewer, J., Glennon, R. Ker, A. and Libecap, G.	Water markets in the west: Prices, trading and contractual reforms	N	Brewer, J., Glennon, R. Ker, A. and Libecap, G. (2007). Water markets in the west: Prices, trading and contractual reforms. National Bureau of Economic Research working paper 13002. Cambridge (MA): NBER.		USA	Idaho		1987	USD	8.05	8.05	Reported	N/A		Water market transaction		At site	Short	Withdrawal	Unknown
Brewer, J., Glennon, R. Ker, A. and Libecap, G.	Water markets in the west: Prices, trading and contractual reforms	N	Brewer, J., Glennon, R. Ker, A. and Libecap, G. (2007). Water markets in the west: Prices, trading and contractual reforms. National Bureau of Economic Research working paper 13002. Cambridge (MA): NBER.		USA	Montana		1987	USD	6.34	6.34	Reported	N/A		Water market transaction		At site	Short	Withdrawal	Unknown
Brewer, J., Glennon, R. Ker, A. and Libecap, G.	Water markets in the west: Prices, trading and contractual reforms	N	Brewer, J., Glennon, R. Ker, A. and Libecap, G. (2007). Water markets in the west: Prices, trading and contractual reforms. National Bureau of Economic Research working paper 13002. Cambridge (MA): NBER.		USA	New Mexico		1987	USD	24.88	24.88	Reported	N/A		Water market transaction		At site	Short	Withdrawal	Unknown
Brewer, J., Glennon, R. Ker, A. and Libecap, G.	Water markets in the west: Prices, trading and contractual reforms	N	Brewer, J., Glennon, R. Ker, A. and Libecap, G. (2007). Water markets in the west: Prices, trading and contractual reforms. National Bureau of Economic Research working paper 13002. Cambridge (MA): NBER.		USA	Oregon		1987	USD	8.87	8.87	Reported	N/A		Water market transaction		At site	Short	Withdrawal	Unknown
Brewer, J., Glennon, R. Ker, A. and Libecap, G.	Water markets in the west: Prices, trading and contractual reforms	N	Brewer, J., Glennon, R. Ker, A. and Libecap, G. (2007). Water markets in the west: Prices, trading and contractual reforms. National Bureau of Economic Research working paper 13002. Cambridge (MA): NBER.		USA	Texas		1987	USD	31.66	31.66	Reported	N/A		Water market transaction		At site	Short	Withdrawal	Unknown
Brewer, J., Glennon, R. Ker, A. and Libecap, G.	Water markets in the west: Prices, trading and contractual reforms	N	Brewer, J., Glennon, R. Ker, A. and Libecap, G. (2007). Water markets in the west: Prices, trading and contractual reforms. National Bureau of Economic Research working paper 13002. Cambridge (MA): NBER.		USA	Utah		1987	USD	7.8	7.8	Reported	N/A		Water market transaction		At site	Short	Withdrawal	Unknown
Brewer, J., Glennon, R. Ker, A. and Libecap, G.	Water markets in the west: Prices, trading and contractual reforms	N	Brewer, J., Glennon, R. Ker, A. and Libecap, G. (2007). Water markets in the west: Prices, trading and contractual reforms. National Bureau of Economic Research working paper 13002. Cambridge (MA): NBER.		USA	Washington		1987	USD	18.72	18.72	Reported	N/A		Water market transaction		At site	Short	Withdrawal	Unknown
Brewer, J., Glennon, R. Ker, A. and Libecap, G.	Water markets in the west: Prices, trading and contractual reforms	N	Brewer, J., Glennon, R. Ker, A. and Libecap, G. (2007). Water markets in the west: Prices, trading and contractual reforms. National Bureau of Economic Research working paper 13002. Cambridge (MA): NBER.		USA	Wyoming		1987	USD	4.33	4.33	Reported	N/A		Water market transaction		At site	Short	Withdrawal	Unknown
Brown Jr, G.M. and McGuire C.H.	A socially optimal pricing policy for a public water agency	Y	Young, R.A. and Gray, S.L. with Held, R.b. and Mack, R.S. (1973). Economic value of water: Concepts and empirical estimates. Technical Report to the National Water Commission NTIS no. PB210356. Springfield (VA): National Technical Information Service.		USA	San Joaquin Valley (California)		1967	USD	93.5	93.5	Reported	N/A		Other		Unknown	Long	Application/delivery	Unknown
Brown, T. C., Harding, B. L. and Payton, E. A.	Marginal economic value of streamflow: A case study for the Colorado River Basin	N	Brown, T. C., Harding, B. L. and Payton, E. A. (1990). Marginal economic value of streamflow: A case study for the Colorado River Basin. Water Resources Research, 26(12), pp. 2845–2859.		USA	Colorado River Basin		1985	USD	39.93 - 91.26	65.59	Summarised	Median		Farm crop budget		At site	Long	Consumption	Low		Median value in range given.
Bush, D.B. and Martin, W.E.	Potential costs and benefits to Arizona agriculture of the Central Arizona Project	N	Bush, D.B. and Martin, W.E. (1986). Potential costs and benefits to Arizona agriculture of the Central Arizona Project. University of Arizona College of Agriculture Technical Bulletin no. 254. Tucson (AZ), University of Arizona.		USA	Maricopa County (Arizona)		1984	USD	407.56	407.56	Reported	N/A		Other		At site	Short	Application/delivery	High
Bush, D.B. and Martin, W.E.	Potential costs and benefits to Arizona agriculture of the Central Arizona Project	N	Bush, D.B. and Martin, W.E. (1986). Potential costs and benefits to Arizona agriculture of the Central Arizona Project. University of Arizona College of Agriculture Technical Bulletin no. 254. Tucson (AZ), University of Arizona.		USA	Maricopa County (Arizona)		1984	USD	374.56	374.56	Reported	N/A		Other		At site	Short	Application/delivery	High
Bush, D.B. and Martin, W.E.	Potential costs and benefits to Arizona agriculture of the Central Arizona Project	N	Bush, D.B. and Martin, W.E. (1986). Potential costs and benefits to Arizona agriculture of the Central Arizona Project. University of Arizona College of Agriculture Technical Bulletin no. 254. Tucson (AZ), University of Arizona.		USA	Maricopa County (Arizona)		1984	USD	270.65	270.65	Reported	N/A		Other		At site	Short	Application/delivery	High
Bush, D.B. and Martin, W.E.	Potential costs and benefits to Arizona agriculture of the Central Arizona Project	N	Bush, D.B. and Martin, W.E. (1986). Potential costs and benefits to Arizona agriculture of the Central Arizona Project. University of Arizona College of Agriculture Technical Bulletin no. 254. Tucson (AZ), University of Arizona.		USA	Maricopa County (Arizona)		1984	USD	191.5	191.5	Reported	N/A		Other		At site	Short	Application/delivery	High
Bush, D.B. and Martin, W.E.	Potential costs and benefits to Arizona agriculture of the Central Arizona Project	N	Bush, D.B. and Martin, W.E. (1986). Potential costs and benefits to Arizona agriculture of the Central Arizona Project. University of Arizona College of Agriculture Technical Bulletin no. 254. Tucson (AZ), University of Arizona.		USA	Maricopa County (Arizona)		1984	USD	186.63	186.63	Reported	N/A		Other		At site	Short	Application/delivery	Low
Bush, D.B. and Martin, W.E.	Potential costs and benefits to Arizona agriculture of the Central Arizona Project	N	Bush, D.B. and Martin, W.E. (1986). Potential costs and benefits to Arizona agriculture of the Central Arizona Project. University of Arizona College of Agriculture Technical Bulletin no. 254. Tucson (AZ), University of Arizona.		USA	Maricopa County (Arizona)		1984	USD	123.96	123.96	Reported	N/A		Other		At site	Short	Application/delivery	Low
Bush, D.B. and Martin, W.E.	Potential costs and benefits to Arizona agriculture of the Central Arizona Project	N	Bush, D.B. and Martin, W.E. (1986). Potential costs and benefits to Arizona agriculture of the Central Arizona Project. University of Arizona College of Agriculture Technical Bulletin no. 254. Tucson (AZ), University of Arizona.		USA	Pima County (Arizona)		1984	USD	223.52	223.52	Reported	N/A		Other		At site	Short	Application/delivery	High
Bush, D.B. and Martin, W.E.	Potential costs and benefits to Arizona agriculture of the Central Arizona Project	N	Bush, D.B. and Martin, W.E. (1986). Potential costs and benefits to Arizona agriculture of the Central Arizona Project. University of Arizona College of Agriculture Technical Bulletin no. 254. Tucson (AZ), University of Arizona.		USA	Pima County (Arizona)		1984	USD	67.14	67.14	Reported	N/A		Other		At site	Short	Application/delivery	Low
Bush, D.B. and Martin, W.E.	Potential costs and benefits to Arizona agriculture of the Central Arizona Project	N	Bush, D.B. and Martin, W.E. (1986). Potential costs and benefits to Arizona agriculture of the Central Arizona Project. University of Arizona College of Agriculture Technical Bulletin no. 254. Tucson (AZ), University of Arizona.		USA	Pima County (Arizona)		1984	USD	112.45	112.45	Reported	N/A		Other		At site	Short	Application/delivery	Low
Bush, D.B. and Martin, W.E.	Potential costs and benefits to Arizona agriculture of the Central Arizona Project	N	Bush, D.B. and Martin, W.E. (1986). Potential costs and benefits to Arizona agriculture of the Central Arizona Project. University of Arizona College of Agriculture Technical Bulletin no. 254. Tucson (AZ), University of Arizona.		USA	Pinal County (Arizona)		1984	USD	186.83	186.83	Reported	N/A		Other		At site	Short	Application/delivery	High
Bush, D.B. and Martin, W.E.	Potential costs and benefits to Arizona agriculture of the Central Arizona Project	N	Bush, D.B. and Martin, W.E. (1986). Potential costs and benefits to Arizona agriculture of the Central Arizona Project. University of Arizona College of Agriculture Technical Bulletin no. 254. Tucson (AZ), University of Arizona.		USA	Pinal County (Arizona)		1984	USD	128.3	128.3	Reported	N/A		Other		At site	Short	Application/delivery	Low
Bush, D.B. and Martin, W.E.	Potential costs and benefits to Arizona agriculture of the Central Arizona Project	N	Bush, D.B. and Martin, W.E. (1986). Potential costs and benefits to Arizona agriculture of the Central Arizona Project. University of Arizona College of Agriculture Technical Bulletin no. 254. Tucson (AZ), University of Arizona.		USA	Pinal County (Arizona)		1984	USD	108.27	108.27	Reported	N/A		Other		At site	Short	Application/delivery	Low
Butsic, V. and Netusil, N. R.	Valuing water rights in Douglas County, Oregon, using the Hedonic Price Method	N	Butsic, V. and Netusil, N. R. (2007). Valuing water rights in Douglas County, Oregon, using the Hedonic Price Method. Journal of the American Water Resources Association, 43, pp. 622–629.		USA	Douglas County (Oregon)		2001	USD	6.78 - 33.91	20.35	Summarised	Median		HPM		In stream	Long	Application/delivery	Unknown		Multiple values reported for different discount rates and time spans.
Butcher, W.R., Whittlesey, N.K. and Osborn, J.F.	Economic values of water in a systems context	Y	Turner, K., Georgiou, S., Clark, R., Brouwer, R. and Burke, J. (2004). Economic valuation of water resources in agriculture: From the sectoral to a functional perspective of natural resource management [online]. Rome, Italy: FAO. Available at: http://www.fao.org/docrep/007/y5582e/y5582e00.htm		USA			1972	USD	155.8	155.8	Reported	N/A		Other		Unknown	Unknown	Unknown	High
Butcher, W.R., Whittlesey, N.K. and Osborn, J.F.	Economic values of water in a systems context	Y	Turner, K., Georgiou, S., Clark, R., Brouwer, R. and Burke, J. (2004). Economic valuation of water resources in agriculture: From the sectoral to a functional perspective of natural resource management [online]. Rome, Italy: FAO. Available at: http://www.fao.org/docrep/007/y5582e/y5582e00.htm		USA			1972	USD	14.12	14.12	Reported	N/A		Other		Unknown	Unknown	Unknown	High
Chang, C., and Griffin, R. C.	Water marketing as a reallocative institution in Texas	N	Chang, C., and Griffin, R. C. (1992). Water marketing as a reallocative institution in Texas, Water Resources Research, 28(3), pp. 879–890.		USA	Lower Rio Grande Valley (Texas)		1983	USD	-8.77 - 193.99	80.12	Summarised	Median		Farm crop budget		At site	Long	Application/delivery	High		Multiple values reported for different dryland yields and cotton prices.
Chang, C., and Griffin, R. C.	Water marketing as a reallocative institution in Texas	N	Chang, C., and Griffin, R. C. (1992). Water marketing as a reallocative institution in Texas, Water Resources Research, 28(3), pp. 879–890.		USA	Lower Rio Grande Valley (Texas)		1990	USD	14.75	14.75	Reported	N/A		Water market transaction		At site	Short	Withdrawal	Unknown
Condra, G.D., Lacewell, R.D., Sprott, M. and Adams, M.	A model for estimating demand for irrigation water on the Texas High Plains	Y	Gibbons, D.C. (1986). The economic value of water. Washington D.C.: RFF.		USA	High Plains (Texas)		1980	USD	19.62	19.62	Reported	N/A		Linear Programming		In stream	Short	Application/delivery	Low
Condra, G.D., Lacewell, R.D., Sprott, M. and Adams, M.	A model for estimating demand for irrigation water on the Texas High Plains	Y	Gibbons, D.C. (1986). The economic value of water. Washington D.C.: RFF.		USA	High Plains (Texas)		1980	USD	95.64	95.64	Reported	N/A		Linear Programming		In stream	Short	Application/delivery	Low
Condra, G.D., Lacewell, R.D., Sprott, M. and Adams, M.	A model for estimating demand for irrigation water on the Texas High Plains	Y	Gibbons, D.C. (1986). The economic value of water. Washington D.C.: RFF.		USA	High Plains (Texas)		1980	USD	137.33	137.33	Reported	N/A		Linear Programming		In stream	Short	Application/delivery	Low
Condra, G.D., Lacewell, R.D., Sprott, M. and Adams, M.	A model for estimating demand for irrigation water on the Texas High Plains	Y	Gibbons, D.C. (1986). The economic value of water. Washington D.C.: RFF.		USA	High Plains (Texas)		1980	USD	169.21	169.21	Reported	N/A		Linear Programming		In stream	Short	Application/delivery	High
Condra, G.D., Lacewell, R.D., Sprott, M. and Adams, M.	A model for estimating demand for irrigation water on the Texas High Plains	Y	Gibbons, D.C. (1986). The economic value of water. Washington D.C.: RFF.		USA	High Plains (Texas)		1980	USD	176.57	176.57	Reported	N/A		Linear Programming		In stream	Short	Application/delivery	High
Condra, G.D., Lacewell, R.D., Sprott, M. and Adams, M.	A model for estimating demand for irrigation water on the Texas High Plains	Y	Gibbons, D.C. (1986). The economic value of water. Washington D.C.: RFF.		USA	High Plains (Texas)		1980	USD	0	0	Reported	N/A		Linear Programming		In stream	Long	Application/delivery	Low
Condra, G.D., Lacewell, R.D., Sprott, M. and Adams, M.	A model for estimating demand for irrigation water on the Texas High Plains	Y	Gibbons, D.C. (1986). The economic value of water. Washington D.C.: RFF.		USA	High Plains (Texas)		1980	USD	31.88	31.88	Reported	N/A		Linear Programming		In stream	Long	Application/delivery	Low
Condra, G.D., Lacewell, R.D., Sprott, M. and Adams, M.	A model for estimating demand for irrigation water on the Texas High Plains	Y	Gibbons, D.C. (1986). The economic value of water. Washington D.C.: RFF.		USA	High Plains (Texas)		1980	USD	34.33	34.33	Reported	N/A		Linear Programming		In stream	Long	Application/delivery	Low
Condra, G.D., Lacewell, R.D., Sprott, M. and Adams, M.	A model for estimating demand for irrigation water on the Texas High Plains	Y	Gibbons, D.C. (1986). The economic value of water. Washington D.C.: RFF.		USA	High Plains (Texas)		1980	USD	61.31	61.31	Reported	N/A		Linear Programming		In stream	Long	Application/delivery	High
Condra, G.D., Lacewell, R.D., Sprott, M. and Adams, M.	A model for estimating demand for irrigation water on the Texas High Plains	Y	Gibbons, D.C. (1986). The economic value of water. Washington D.C.: RFF.		USA	High Plains (Texas)		1980	USD	58.86	58.86	Reported	N/A		Linear Programming		In stream	Long	Application/delivery	High
Cooper, J. and Loomis, J.	Testing whether waterfowl hunting benefits increase with greater water deliveries to wetlands	N	Cooper, J. and Loomis, J. (1993). Testing whether waterfowl hunting benefits increase with greater water deliveries to wetlands. Environmental and Resource Economics, 3(6), pp. 545561.		USA	California		1987	USD	24.3	24.3	Reported	N/A		Other		Unknown	Unknown	Unknown	Unknown
Daubert, J.T. and Young, R.A.	Recreational demands for maintaining instream flows: A contingent valuation approach	N	Daubert, J.T. and Young, R.A. (1981). Recreational demands for maintaining instream flows: A contingent valuation approach. American Journal of Agricultural Economics, 63(4), pp. 666–676.		USA	Poudre River (Colorado)		1978	USD	5.06 - 130.53	23.47	Summarised	Median		Other		Unknown	Short	Unknown	Unknown		Multiple values reported for the months between May and September and for a dry and normal year.
Duffield, J.W., Neher, C.J. and Brown, T.C.	Recreation benefits of instream flow: Application to Montana's Big Hole and Bitterroot Rivers	N	Duffield, J.W., Neher, C.J. and Brown, T.C. (1992). Recreation benefits of instream flow: Application to Montana's Big Hole and Bitterroot Rivers. Water Resources Research, 28(9), pp.2169-2181.		USA	Ravali County (Montana)		1992	USD	61.69	61.69	Reported	N/A		Yield Comparison		At site	Long	Application/delivery	Low
Duffield, J.W., Neher, C.J. and Brown, T.C.	Recreation benefits of instream flow: Application to Montana's Big Hole and Bitterroot Rivers	N	Duffield, J.W., Neher, C.J. and Brown, T.C. (1992). Recreation benefits of instream flow: Application to Montana's Big Hole and Bitterroot Rivers. Water Resources Research, 28(9), pp.2169-2181.		USA	Ravali County (Montana)		1992	USD	29.3	29.3	Reported	N/A		Yield Comparison		At site	Long	Application/delivery	Low
Fadali, E. and Shaw, W.D.	Can recreation values for a lake constitute a market for banked agricultural water?	N	Fadali, E. and Shaw, W.D. (1998). Can recreation values for a lake constitute a market for banked agricultural water? Contemporary Economic Policy, 16(4), pp.433-441.		USA	California		1991	USD	197.16	197.16	Reported	N/A		Water market transaction		At site	Short	Withdrawal	High
Faux, J. and Perry, G.M.	Estimating irrigation water value using hedonic price analysis: A case study in Malheur County, Oregon	N	Faux, J. and Perry, G.M. (1999). Estimating irrigation water value using hedonic price analysis: A case study in Malheur County, Oregon. Land economics, 75(3), pp.440-452.		USA	Treasure Valley/Malheur County (Oregon)		1995	USD	13 - 63.57	27.45	Summarised	Median		HPM		In stream	Long	Application/delivery	Unknown		Multiple values reported for different land types.
Gayle, S., Willitt, S.H. and Robertson, C.E.	The economic value of water used to irrigate field crops in central and southern Arizona	Y	Gibbons, D.C. (1986). The economic value of water. Washington D.C.: RFF.		USA	Maricopa County (Arizona)		1980	USD	-17.17	-17.17	Reported	N/A		Farm crop budget		At site	Long	Application/delivery	Low
Gayle, S., Willitt, S.H. and Robertson, C.E.	The economic value of water used to irrigate field crops in central and southern Arizona	Y	Gibbons, D.C. (1986). The economic value of water. Washington D.C.: RFF.		USA	Maricopa County (Arizona)		1980	USD	-14.71	-14.71	Reported	N/A		Farm crop budget		At site	Long	Application/delivery	Low
Gayle, S., Willitt, S.H. and Robertson, C.E.	The economic value of water used to irrigate field crops in central and southern Arizona	Y	Gibbons, D.C. (1986). The economic value of water. Washington D.C.: RFF.		USA	Maricopa County (Arizona)		1980	USD	26.98	26.98	Reported	N/A		Farm crop budget		At site	Long	Application/delivery	Low
Gayle, S., Willitt, S.H. and Robertson, C.E.	The economic value of water used to irrigate field crops in central and southern Arizona	Y	Gibbons, D.C. (1986). The economic value of water. Washington D.C.: RFF.		USA	Maricopa County (Arizona)		1980	USD	26.98	26.98	Reported	N/A		Farm crop budget		At site	Long	Application/delivery	Low
Gayle, S., Willitt, S.H. and Robertson, C.E.	The economic value of water used to irrigate field crops in central and southern Arizona	Y	Gibbons, D.C. (1986). The economic value of water. Washington D.C.: RFF.		USA	Maricopa County (Arizona)		1980	USD	93.19	93.19	Reported	N/A		Farm crop budget		At site	Long	Application/delivery	High
Gayle, S., Willitt, S.H. and Robertson, C.E.	The economic value of water used to irrigate field crops in central and southern Arizona	Y	Gibbons, D.C. (1986). The economic value of water. Washington D.C.: RFF.		USA	Maricopa County (Arizona)		1980	USD	93.19	93.19	Reported	N/A		Farm crop budget		At site	Long	Application/delivery	High
Gayle, S., Willitt, S.H. and Robertson, C.E.	The economic value of water used to irrigate field crops in central and southern Arizona	Y	Gibbons, D.C. (1986). The economic value of water. Washington D.C.: RFF.		USA	Maricopa County (Arizona)		1980	USD	120.17	120.17	Reported	N/A		Farm crop budget		At site	Long	Application/delivery	Low
Gayle, S., Willitt, S.H. and Robertson, C.E.	The economic value of water used to irrigate field crops in central and southern Arizona	Y	Gibbons, D.C. (1986). The economic value of water. Washington D.C.: RFF.		USA	Pinal County (Arizona)		1980	USD	-2.45	-2.45	Reported	N/A		Farm crop budget		At site	Long	Application/delivery	Low
Gayle, S., Willitt, S.H. and Robertson, C.E.	The economic value of water used to irrigate field crops in central and southern Arizona	Y	Gibbons, D.C. (1986). The economic value of water. Washington D.C.: RFF.		USA	Pinal County (Arizona)		1980	USD	29.43	29.43	Reported	N/A		Farm crop budget		At site	Long	Application/delivery	Low
Gayle, S., Willitt, S.H. and Robertson, C.E.	The economic value of water used to irrigate field crops in central and southern Arizona	Y	Gibbons, D.C. (1986). The economic value of water. Washington D.C.: RFF.		USA	Pinal County (Arizona)		1980	USD	61.31	61.31	Reported	N/A		Farm crop budget		At site	Long	Application/delivery	Low
Gayle, S., Willitt, S.H. and Robertson, C.E.	The economic value of water used to irrigate field crops in central and southern Arizona	Y	Gibbons, D.C. (1986). The economic value of water. Washington D.C.: RFF.		USA	Pinal County (Arizona)		1980	USD	134.88	134.88	Reported	N/A		Farm crop budget		At site	Long	Application/delivery	High
Gayle, S., Willitt, S.H. and Robertson, C.E.	The economic value of water used to irrigate field crops in central and southern Arizona	Y	Gibbons, D.C. (1986). The economic value of water. Washington D.C.: RFF.		USA	Pinal County (Arizona)		1980	USD	95.64	95.64	Reported	N/A		Farm crop budget		At site	Long	Application/delivery	High
Gayle, S., Willitt, S.H. and Robertson, C.E.	The economic value of water used to irrigate field crops in central and southern Arizona	Y	Gibbons, D.C. (1986). The economic value of water. Washington D.C.: RFF.		USA	Pinal County (Arizona)		1980	USD	107.9	107.9	Reported	N/A		Farm crop budget		At site	Long	Application/delivery	Low
Gayle, S., Willitt, S.H. and Robertson, C.E.	The economic value of water used to irrigate field crops in central and southern Arizona	Y	Gibbons, D.C. (1986). The economic value of water. Washington D.C.: RFF.		USA	Pima County (Arizona)		1980	USD	-14.71	-14.71	Reported	N/A		Farm crop budget		At site	Long	Application/delivery	Low
Gayle, S., Willitt, S.H. and Robertson, C.E.	The economic value of water used to irrigate field crops in central and southern Arizona	Y	Gibbons, D.C. (1986). The economic value of water. Washington D.C.: RFF.		USA	Pima County (Arizona)		1980	USD	12.26	12.26	Reported	N/A		Farm crop budget		At site	Long	Application/delivery	Low
Gayle, S., Willitt, S.H. and Robertson, C.E.	The economic value of water used to irrigate field crops in central and southern Arizona	Y	Gibbons, D.C. (1986). The economic value of water. Washington D.C.: RFF.		USA	Pima County (Arizona)		1980	USD	36.79	36.79	Reported	N/A		Farm crop budget		At site	Long	Application/delivery	Low
Gayle, S., Willitt, S.H. and Robertson, C.E.	The economic value of water used to irrigate field crops in central and southern Arizona	Y	Gibbons, D.C. (1986). The economic value of water. Washington D.C.: RFF.		USA	Pima County (Arizona)		1980	USD	61.31	61.31	Reported	N/A		Farm crop budget		At site	Long	Application/delivery	Low
Gayle, S., Willitt, S.H. and Robertson, C.E.	The economic value of water used to irrigate field crops in central and southern Arizona	Y	Gibbons, D.C. (1986). The economic value of water. Washington D.C.: RFF.		USA	Pima County (Arizona)		1980	USD	56.4	56.4	Reported	N/A		Farm crop budget		At site	Long	Application/delivery	High
Gayle, S., Willitt, S.H. and Robertson, C.E.	The economic value of water used to irrigate field crops in central and southern Arizona	Y	Gibbons, D.C. (1986). The economic value of water. Washington D.C.: RFF.		USA	Pima County (Arizona)		1980	USD	122.62	122.62	Reported	N/A		Farm crop budget		At site	Long	Application/delivery	High
Gayle, S., Willitt, S.H. and Robertson, C.E.	The economic value of water used to irrigate field crops in central and southern Arizona	Y	Gibbons, D.C. (1986). The economic value of water. Washington D.C.: RFF.		USA	Cochise County (Arizona)		1980	USD	26.98	26.98	Reported	N/A		Farm crop budget		At site	Long	Application/delivery	Low
Gayle, S., Willitt, S.H. and Robertson, C.E.	The economic value of water used to irrigate field crops in central and southern Arizona	Y	Gibbons, D.C. (1986). The economic value of water. Washington D.C.: RFF.		USA	Cochise County (Arizona)		1980	USD	19.62	19.62	Reported	N/A		Farm crop budget		At site	Long	Application/delivery	Low
Gayle, S., Willitt, S.H. and Robertson, C.E.	The economic value of water used to irrigate field crops in central and southern Arizona	Y	Gibbons, D.C. (1986). The economic value of water. Washington D.C.: RFF.		USA	Cochise County (Arizona)		1980	USD	58.86	58.86	Reported	N/A		Farm crop budget		At site	Long	Application/delivery	Low
Gayle, S., Willitt, S.H. and Robertson, C.E.	The economic value of water used to irrigate field crops in central and southern Arizona	Y	Gibbons, D.C. (1986). The economic value of water. Washington D.C.: RFF.		USA	Cochise County (Arizona)		1980	USD	56.4	56.4	Reported	N/A		Farm crop budget		At site	Long	Application/delivery	Low
Gayle, S., Willitt, S.H. and Robertson, C.E.	The economic value of water used to irrigate field crops in central and southern Arizona	Y	Gibbons, D.C. (1986). The economic value of water. Washington D.C.: RFF.		USA	Cochise County (Arizona)		1980	USD	80.93	80.93	Reported	N/A		Farm crop budget		At site	Long	Application/delivery	High
Gayle, S., Willitt, S.H. and Robertson, C.E.	The economic value of water used to irrigate field crops in central and southern Arizona	Y	Gibbons, D.C. (1986). The economic value of water. Washington D.C.: RFF.		USA	Cochise County (Arizona)		1980	USD	39.24	39.24	Reported	N/A		Farm crop budget		At site	Long	Application/delivery	High
Gayle, S., Willitt, S.H. and Robertson, C.E.	The economic value of water used to irrigate field crops in central and southern Arizona	Y	Gibbons, D.C. (1986). The economic value of water. Washington D.C.: RFF.		USA	Cochise County (Arizona)		1980	USD	164.31	164.31	Reported	N/A		Farm crop budget		At site	Long	Application/delivery	Low
Gibbons, D.C.	The economic value of water	N	Gibbons, D.C. (1986). The economic value of water. Washington D.C.: RFF.		USA	Idaho		1980	USD	1711.74	1711.74	Reported	N/A		Production function		At site	Unknown	Application/delivery	Low
Gibbons, D.C.	The economic value of water	N	Gibbons, D.C. (1986). The economic value of water. Washington D.C.: RFF.		USA	Washington		1980	USD	144.69	144.69	Reported	N/A		Production function		At site	Unknown	Application/delivery	Low
Gibbons, D.C.	The economic value of water	N	Gibbons, D.C. (1986). The economic value of water. Washington D.C.: RFF.		USA	Washington		1980	USD	353.14	353.14	Reported	N/A		Production function		At site	Unknown	Application/delivery	Low
Gibbons, D.C.	The economic value of water	N	Gibbons, D.C. (1986). The economic value of water. Washington D.C.: RFF.		USA	Washington		1980	USD	691.56	691.56	Reported	N/A		Production function		At site	Unknown	Application/delivery	Low
Gibbons, D.C.	The economic value of water	N	Gibbons, D.C. (1986). The economic value of water. Washington D.C.: RFF.		USA	California		1980	USD	174.12 - 316.35	245.24	Summarised	Median		Production function		At site	Unknown	Application/delivery	High
Gibbons, D.C.	The economic value of water	N	Gibbons, D.C. (1986). The economic value of water. Washington D.C.: RFF.		USA	California		1980	USD	956.42	956.42	Reported	N/A		Production function		At site	Unknown	Application/delivery	Low
Gibbons, D.C.	The economic value of water	N	Gibbons, D.C. (1986). The economic value of water. Washington D.C.: RFF.		USA	Arizona		1980	USD	36.79	36.79	Reported	N/A		Production function		At site	Unknown	Application/delivery	Low
Gibbons, D.C.	The economic value of water	N	Gibbons, D.C. (1986). The economic value of water. Washington D.C.: RFF.		USA	Arizona		1980	USD	53.95	53.95	Reported	N/A		Production function		At site	Unknown	Application/delivery	Low
Gibbons, D.C.	The economic value of water	N	Gibbons, D.C. (1986). The economic value of water. Washington D.C.: RFF.		USA	Arizona		1980	USD	61.31	61.31	Reported	N/A		Production function		At site	Unknown	Application/delivery	Low
Gibbons, D.C.	The economic value of water	N	Gibbons, D.C. (1986). The economic value of water. Washington D.C.: RFF.		USA	Arizona		1980	USD	137.33	137.33	Reported	N/A		Production function		At site	Unknown	Application/delivery	High
Gibbons, D.C.	The economic value of water	N	Gibbons, D.C. (1986). The economic value of water. Washington D.C.: RFF.		USA	New Mexico		1980	USD	61.31	61.31	Reported	N/A		Production function		At site	Unknown	Application/delivery	Low
Gibbons, D.C.	The economic value of water	N	Gibbons, D.C. (1986). The economic value of water. Washington D.C.: RFF.		USA	New Mexico		1980	USD	149.59	149.59	Reported	N/A		Production function		At site	Unknown	Application/delivery	High
Gibbons, D.C.	The economic value of water	N	Gibbons, D.C. (1986). The economic value of water. Washington D.C.: RFF.		USA	New Mexico		1980	USD	127.52	127.52	Reported	N/A		Production function		At site	Unknown	Application/delivery	Low
Gibbons, D.C.	The economic value of water	N	Gibbons, D.C. (1986). The economic value of water. Washington D.C.: RFF.		USA	Texas		1980	USD	277.12	277.12	Reported	N/A		Production function		At site	Unknown	Application/delivery	Low
Gibbons, D.C.	The economic value of water	N	Gibbons, D.C. (1986). The economic value of water. Washington D.C.: RFF.		USA	Texas		1980	USD	85.83	85.83	Reported	N/A		Production function		At site	Unknown	Application/delivery	Low
Gibbons, D.C.	The economic value of water	N	Gibbons, D.C. (1986). The economic value of water. Washington D.C.: RFF.		USA	Texas		1980	USD	139.78	139.78	Reported	N/A		Production function		At site	Unknown	Application/delivery	Low
Gibbons, D.C.	The economic value of water	N	Gibbons, D.C. (1986). The economic value of water. Washington D.C.: RFF.		USA	Arizona		1975	USD	124.93	124.93	Reported	N/A		Production function		At site	Unknown	Application/delivery	High
Gibbons, D.C.	The economic value of water	N	Gibbons, D.C. (1986). The economic value of water. Washington D.C.: RFF.		USA	Arizona		1980	USD	132.43	132.43	Reported	N/A		Production function		At site	Unknown	Application/delivery	High
Gisser, M., Lansford, R.R., Gorman, W.D., Creel, B.J. and Evans B.	Water trade-off between electric energy and agriculture in the Four Corners Area	N	Gisser, M., Lansford, R.R., Gorman, W.D., Creel, B.J. and Evans, M. (1979). Water trade‐off between electric energy and agriculture in the four corners area. Water Resources Research, 15(3), pp.529-538.		USA	Four Corners Area		1979	USD	0 - 56.06	19.54	Summarised	Median		Linear Programming		At site	Unknown	Application/delivery	Unknown		Multiple values reported for different elevations.
Hansen, L.T. and Hallam, A.	National estimates of the recreational value of streamflow	N	Hansen, L.T. and Hallam, A. (1991). National estimates of the recreational value of streamflow. Water Resources Research, 27(2), pp.167-175.		USA	ASA 205		1980	USD	275.96	275.96	Reported	N/A		Other		Unknown	Unknown	Unknown	Unknown
Hansen, L.T. and Hallam, A.	National estimates of the recreational value of streamflow	N	Hansen, L.T. and Hallam, A. (1991). National estimates of the recreational value of streamflow. Water Resources Research, 27(2), pp.167-175.		USA	ASA 301		1980	USD	79.14	79.14	Reported	N/A		Other		Unknown	Unknown	Unknown	Unknown
Hansen, L.T. and Hallam, A.	National estimates of the recreational value of streamflow	N	Hansen, L.T. and Hallam, A. (1991). National estimates of the recreational value of streamflow. Water Resources Research, 27(2), pp.167-175.		USA	ASA 305		1980	USD	26.58	26.58	Reported	N/A		Other		Unknown	Unknown	Unknown	Unknown
Hansen, L.T. and Hallam, A.	National estimates of the recreational value of streamflow	N	Hansen, L.T. and Hallam, A. (1991). National estimates of the recreational value of streamflow. Water Resources Research, 27(2), pp.167-175.		USA	ASA 307		1980	USD	34.21	34.21	Reported	N/A		Other		Unknown	Unknown	Unknown	Unknown
Hansen, L.T. and Hallam, A.	National estimates of the recreational value of streamflow	N	Hansen, L.T. and Hallam, A. (1991). National estimates of the recreational value of streamflow. Water Resources Research, 27(2), pp.167-175.		USA	ASA 602		1980	USD	26.53	26.53	Reported	N/A		Other		Unknown	Unknown	Unknown	Unknown
Hansen, L.T. and Hallam, A.	National estimates of the recreational value of streamflow	N	Hansen, L.T. and Hallam, A. (1991). National estimates of the recreational value of streamflow. Water Resources Research, 27(2), pp.167-175.		USA	ASA 702		1980	USD	56.82	56.82	Reported	N/A		Other		Unknown	Unknown	Unknown	Unknown
Hansen, L.T. and Hallam, A.	National estimates of the recreational value of streamflow	N	Hansen, L.T. and Hallam, A. (1991). National estimates of the recreational value of streamflow. Water Resources Research, 27(2), pp.167-175.		USA	ASA 801		1980	USD	69.18	69.18	Reported	N/A		Other		Unknown	Unknown	Unknown	Unknown
Hansen, L.T. and Hallam, A.	National estimates of the recreational value of streamflow	N	Hansen, L.T. and Hallam, A. (1991). National estimates of the recreational value of streamflow. Water Resources Research, 27(2), pp.167-175.		USA	ASA 803		1980	USD	17.19	17.19	Reported	N/A		Other		Unknown	Unknown	Unknown	Unknown
Hansen, L.T. and Hallam, A.	National estimates of the recreational value of streamflow	N	Hansen, L.T. and Hallam, A. (1991). National estimates of the recreational value of streamflow. Water Resources Research, 27(2), pp.167-175.		USA	ASA 1007		1980	USD	5.42	5.42	Reported	N/A		Other		Unknown	Unknown	Unknown	Unknown
Hansen, L.T. and Hallam, A.	National estimates of the recreational value of streamflow	N	Hansen, L.T. and Hallam, A. (1991). National estimates of the recreational value of streamflow. Water Resources Research, 27(2), pp.167-175.		USA	ASA 1008		1980	USD	59.22	59.22	Reported	N/A		Other		Unknown	Unknown	Unknown	Unknown
Hansen, L.T. and Hallam, A.	National estimates of the recreational value of streamflow	N	Hansen, L.T. and Hallam, A. (1991). National estimates of the recreational value of streamflow. Water Resources Research, 27(2), pp.167-175.		USA	ASA 1010		1980	USD	21.16	21.16	Reported	N/A		Other		Unknown	Unknown	Unknown	Unknown
Hansen, L.T. and Hallam, A.	National estimates of the recreational value of streamflow	N	Hansen, L.T. and Hallam, A. (1991). National estimates of the recreational value of streamflow. Water Resources Research, 27(2), pp.167-175.		USA	ASA 1101		1980	USD	11.23	11.23	Reported	N/A		Other		Unknown	Unknown	Unknown	Unknown
Hansen, L.T. and Hallam, A.	National estimates of the recreational value of streamflow	N	Hansen, L.T. and Hallam, A. (1991). National estimates of the recreational value of streamflow. Water Resources Research, 27(2), pp.167-175.		USA	ASA 1103		1980	USD	66.48	66.48	Reported	N/A		Other		Unknown	Unknown	Unknown	Unknown
Hansen, L.T. and Hallam, A.	National estimates of the recreational value of streamflow	N	Hansen, L.T. and Hallam, A. (1991). National estimates of the recreational value of streamflow. Water Resources Research, 27(2), pp.167-175.		USA	ASA 1104		1980	USD	152.71	152.71	Reported	N/A		Other		Unknown	Unknown	Unknown	Unknown
Hansen, L.T. and Hallam, A.	National estimates of the recreational value of streamflow	N	Hansen, L.T. and Hallam, A. (1991). National estimates of the recreational value of streamflow. Water Resources Research, 27(2), pp.167-175.		USA	ASA 1201		1980	USD	29.62	29.62	Reported	N/A		Other		Unknown	Unknown	Unknown	Unknown
Hansen, L.T. and Hallam, A.	National estimates of the recreational value of streamflow	N	Hansen, L.T. and Hallam, A. (1991). National estimates of the recreational value of streamflow. Water Resources Research, 27(2), pp.167-175.		USA	ASA 1203		1980	USD	42.43	42.43	Reported	N/A		Other		Unknown	Unknown	Unknown	Unknown
Hansen, L.T. and Hallam, A.	National estimates of the recreational value of streamflow	N	Hansen, L.T. and Hallam, A. (1991). National estimates of the recreational value of streamflow. Water Resources Research, 27(2), pp.167-175.		USA	ASA 1304		1980	USD	33.28	33.28	Reported	N/A		Other		Unknown	Unknown	Unknown	Unknown
Hansen, L.T. and Hallam, A.	National estimates of the recreational value of streamflow	N	Hansen, L.T. and Hallam, A. (1991). National estimates of the recreational value of streamflow. Water Resources Research, 27(2), pp.167-175.		USA	ASA 1802		1980	USD	1054.24	1054.24	Reported	N/A		Other		Unknown	Unknown	Unknown	Unknown
Hartman, L.M. and Anderson, R.L.	Estimating the value of irrigation water from farm sales data in Northeastern Colorado	N	Hartman, L.M. and Anderson, R.L. (1962). Estimating the value of irrigation water from farm sales data in Northeastern Colorado. Journal of Farm Economics, 44(1), pp.207-213.		USA	North Eastern Colorado		1960	USD	18.68	18.68	Reported	N/A		HPM		In stream	Long	Application/delivery	Unknown
Houk, E.E., Frasier, M. and Taylor, R.G.	Evaluating water transfers from agriculture for reducing critical habitat water shortages in the Platte Basin	N	Houk, E.E., Frasier, M. and Taylor, R.G. (2007). Evaluating water transfers from agriculture for reducing critical habitat water shortages in the Platte Basin. Journal of Water Resources Planning and Management, 133(4), pp.320-328.		USA	Platte River Basin		2013	USD	9.88 - 88.82	36.25	Summarised	Median		Other		Unknown	Long	Application/delivery	Unknown		Multiple values reported for unidentified sub-regions.
Howe, C.W. and Ahrens, W.A.	Water resources of the Upper Colorado River Basin: Problems and policy alternatives	N	Howe, C.W. and Ahrens, W.A. (1988). Water resources of the Upper Colorado River Basin: Problems and policy alternatives. In El-Ashry, M.T. and Gibbons, D.C. (eds). (1988). Water and arid lands of the western United States: A world resources institute book. New York: Cambridge University Press.		USA	Upper Colorado River basin		1982	USD	22.41 - 124.18	87.43	Summarised	Median		Farm crop budget		At site	Long	Consumption	Low		Multiple values reported for individual crops in unidentified sub-regions.
Howe, C.W. and Ahrens, W.A.	Water resources of the Upper Colorado River Basin: Problems and policy alternatives	N	Howe, C.W. and Ahrens, W.A. (1988). Water resources of the Upper Colorado River Basin: Problems and policy alternatives. In El-Ashry, M.T. and Gibbons, D.C. (eds). (1988). Water and arid lands of the western United States: A world resources institute book. New York: Cambridge University Press.		USA	Upper Colorado River basin		1982	USD	-117.93 - 37.30	6.72	Summarised	Median		Farm crop budget		At site	Long	Consumption	Low		Multiple values reported for individual crops in unidentified sub-regions.
Howe, C.W. and Ahrens, W.A.	Water resources of the Upper Colorado River Basin: Problems and policy alternatives	N	Howe, C.W. and Ahrens, W.A. (1988). Water resources of the Upper Colorado River Basin: Problems and policy alternatives. In El-Ashry, M.T. and Gibbons, D.C. (eds). (1988). Water and arid lands of the western United States: A world resources institute book. New York: Cambridge University Press.		USA	Upper Colorado River basin		1982	USD	0 - 49.04	49.04	Summarised	Median		Farm crop budget		At site	Long	Consumption	Low		Multiple values reported for individual crops in unidentified sub-regions.
Howe, C.W. and Ahrens, W.A.	Water resources of the Upper Colorado River Basin: Problems and policy alternatives	N	Howe, C.W. and Ahrens, W.A. (1988). Water resources of the Upper Colorado River Basin: Problems and policy alternatives. In El-Ashry, M.T. and Gibbons, D.C. (eds). (1988). Water and arid lands of the western United States: A world resources institute book. New York: Cambridge University Press.		USA	Upper Colorado River basin		1982	USD	15.37 - 47.58	20.65	Summarised	Median		Farm crop budget		At site	Long	Consumption	Low		Multiple values reported for individual crops in unidentified sub-regions.
Howe, C.W. and Ahrens, W.A.	Water resources of the Upper Colorado River Basin: Problems and policy alternatives	N	Howe, C.W. and Ahrens, W.A. (1988). Water resources of the Upper Colorado River Basin: Problems and policy alternatives. In El-Ashry, M.T. and Gibbons, D.C. (eds). (1988). Water and arid lands of the western United States: A world resources institute book. New York: Cambridge University Press.		USA	Upper Colorado River basin		1982	USD	0 - 88.19	50.41	Summarised	Median		Farm crop budget		At site	Long	Consumption	Low		Multiple values reported for individual crops in unidentified sub-regions.
Howe, C.W. and Ahrens, W.A.	Water resources of the Upper Colorado River Basin: Problems and policy alternatives	N	Howe, C.W. and Ahrens, W.A. (1988). Water resources of the Upper Colorado River Basin: Problems and policy alternatives. In El-Ashry, M.T. and Gibbons, D.C. (eds). (1988). Water and arid lands of the western United States: A world resources institute book. New York: Cambridge University Press.		USA	Upper Colorado River basin		1982	USD	0 - 152.82	30.15	Summarised	Median		Farm crop budget		At site	Long	Consumption	Low		Multiple values reported for individual crops in unidentified sub-regions.
Howe, C.W. and Ahrens, W.A.	Water resources of the Upper Colorado River Basin: Problems and policy alternatives	N	Howe, C.W. and Ahrens, W.A. (1988). Water resources of the Upper Colorado River Basin: Problems and policy alternatives. In El-Ashry, M.T. and Gibbons, D.C. (eds). (1988). Water and arid lands of the western United States: A world resources institute book. New York: Cambridge University Press.		USA	Upper Colorado River basin		1982	USD	0 - 14.68	7.03	Summarised	Median		Farm crop budget		At site	Long	Consumption	Low		Multiple values reported for individual crops in unidentified sub-regions.
Howe, C.W. and Ahrens, W.A.	Water resources of the Upper Colorado River Basin: Problems and policy alternatives	N	Howe, C.W. and Ahrens, W.A. (1988). Water resources of the Upper Colorado River Basin: Problems and policy alternatives. In El-Ashry, M.T. and Gibbons, D.C. (eds). (1988). Water and arid lands of the western United States: A world resources institute book. New York: Cambridge University Press.		USA	Upper Colorado River basin		1982	USD	46.36 - 77.40	69.44	Summarised	Median		Farm crop budget		At site	Long	Consumption	Low		Multiple values reported for individual crops in unidentified sub-regions.
Howe, C.W. and Easter, K.W.	Interbasin transfers of water: Economic issues and impacts	Y	Young, R.A. and Gray, S.L. with Held, R.b. and Mack, R.S. (1973). Economic value of water: Concepts and empirical estimates. Technical Report to the National Water Commission NTIS no. PB210356. Springfield (VA): National Technical Information Service.		USA	High Plains (Texas)		1971	USD	122.73	122.73	Reported	N/A		Other		Unknown	Long	Unknown	Unknown
Kelso, M.M., Martin W.E. and Mack L.E.	Water supplies and economic growth in an arid environment	Y	Gibbons, D.C. (1986). The economic value of water. Washington D.C.: RFF.		USA	Arizona Roosevelt Water Conservancy District and the Salt River Project		1980	USD	7.36 - 46.59	26.98	Summarised	Median		Linear Programming		At site	Short	Application/delivery	Low		Median value in range given.
Kelso, M.M., Martin W.E. and Mack L.E.	Water supplies and economic growth in an arid environment	Y	Gibbons, D.C. (1986). The economic value of water. Washington D.C.: RFF.		USA	Arizona Roosevelt Water Conservancy District and the Salt River Project		1980	USD	7.36 - 68.97	38.01	Summarised	Median		Linear Programming		At site	Short	Application/delivery	Low		Median value in range given.
Kelso, M.M., Martin W.E. and Mack L.E.	Water supplies and economic growth in an arid environment	Y	Gibbons, D.C. (1986). The economic value of water. Washington D.C.: RFF.		USA	Arizona Roosevelt Water Conservancy District and the Salt River Project		1980	USD	66.21 - 85.83	76.02	Summarised	Median		Linear Programming		At site	Short	Application/delivery	Low		Median value in range given.
Kelso, M.M., Martin W.E. and Mack L.E.	Water supplies and economic growth in an arid environment	Y	Gibbons, D.C. (1986). The economic value of water. Washington D.C.: RFF.		USA	Arizona Roosevelt Water Conservancy District and the Salt River Project		1980	USD	73.57 - 78.48	76.02	Summarised	Median		Linear Programming		At site	Short	Application/delivery	Low		Median value in range given.
Kelso, M.M., Martin W.E. and Mack L.E.	Water supplies and economic growth in an arid environment	Y	Gibbons, D.C. (1986). The economic value of water. Washington D.C.: RFF.		USA	Arizona Roosevelt Water Conservancy District and the Salt River Project		1980	USD	61.31 - 100.55	80.93	Summarised	Median		Linear Programming		At site	Short	Application/delivery	Low		Median value in range given.
Kelso, M.M., Martin W.E. and Mack L.E.	Water supplies and economic growth in an arid environment	Y	Gibbons, D.C. (1986). The economic value of water. Washington D.C.: RFF.		USA	Arizona Roosevelt Water Conservancy District and the Salt River Project		1980	USD	166.76 - 213.35	190.06	Summarised	Median		Linear Programming		At site	Short	Application/delivery	Low		Median value in range given.
Kelso, M.M., Martin W.E. and Mack L.E.	Water supplies and economic growth in an arid environment	Y	Gibbons, D.C. (1986). The economic value of water. Washington D.C.: RFF.		USA	Arizona Roosevelt Water Conservancy District and the Salt River Project		1980	USD	218.26 - 407.09	312.67	Summarised	Median		Linear Programming		At site	Short	Application/delivery	High		Median value in range given.
Kelso, M.M., Martin W.E. and Mack L.E.	Water supplies and economic growth in an arid environment	Y	Gibbons, D.C. (1986). The economic value of water. Washington D.C.: RFF.		USA	Arizona Roosevelt Water Conservancy District and the Salt River Project		1980	USD	286.93	286.93	Reported	N/A		Linear Programming		At site	Short	Application/delivery	High
Lacewell, R.D., Sprott, J.M. and Beattie, B.R.	Value of irrigation water with alternative input prices product prices and yield levels	Y	Gibbons, D.C. (1986). The economic value of water. Washington D.C.: RFF.		USA	High Plains (Texas)		1980	USD	36.79	36.79	Reported	N/A		Farm crop budget		In stream	Long	Application/delivery	Low
Lacewell, R.D., Sprott, J.M. and Beattie, B.R.	Value of irrigation water with alternative input prices product prices and yield levels	Y	Gibbons, D.C. (1986). The economic value of water. Washington D.C.: RFF.		USA	High Plains (Texas)		1980	USD	46.59	46.59	Reported	N/A		Farm crop budget		In stream	Long	Application/delivery	Low
Lacewell, R.D., Sprott, J.M. and Beattie, B.R.	Value of irrigation water with alternative input prices product prices and yield levels	Y	Gibbons, D.C. (1986). The economic value of water. Washington D.C.: RFF.		USA	High Plains (Texas)		1980	USD	139.78	139.78	Reported	N/A		Farm crop budget		In stream	Long	Application/delivery	Low
Lacewell, R.D., Sprott, J.M. and Beattie, B.R.	Value of irrigation water with alternative input prices product prices and yield levels	Y	Gibbons, D.C. (1986). The economic value of water. Washington D.C.: RFF.		USA	High Plains (Texas)		1980	USD	66.21	66.21	Reported	N/A		Farm crop budget		At site	Long	Application/delivery	Low
Lacewell, R.D., Sprott, J.M. and Beattie, B.R.	Value of irrigation water with alternative input prices product prices and yield levels	Y	Gibbons, D.C. (1986). The economic value of water. Washington D.C.: RFF.		USA	High Plains (Texas)		1980	USD	78.48	78.48	Reported	N/A		Farm crop budget		At site	Long	Application/delivery	Low
Lacewell, R.D., Sprott, J.M. and Beattie, B.R.	Value of irrigation water with alternative input prices product prices and yield levels	Y	Gibbons, D.C. (1986). The economic value of water. Washington D.C.: RFF.		USA	High Plains (Texas)		1980	USD	164.31	164.31	Reported	N/A		Farm crop budget		At site	Long	Application/delivery	Low
Lacewell, R.D., Sprott, J.M. and Beattie, B.R.	Value of irrigation water with alternative input prices product prices and yield levels	Y	Gibbons, D.C. (1986). The economic value of water. Washington D.C.: RFF.		USA	High Plains (Texas)		1980	USD	63.76	63.76	Reported	N/A		Farm crop budget		In stream	Long	Application/delivery	Low
Lacewell, R.D., Sprott, J.M. and Beattie, B.R.	Value of irrigation water with alternative input prices product prices and yield levels	Y	Gibbons, D.C. (1986). The economic value of water. Washington D.C.: RFF.		USA	High Plains (Texas)		1980	USD	159.4	159.4	Reported	N/A		Farm crop budget		In stream	Long	Application/delivery	Low
Lacewell, R.D., Sprott, J.M. and Beattie, B.R.	Value of irrigation water with alternative input prices product prices and yield levels	Y	Gibbons, D.C. (1986). The economic value of water. Washington D.C.: RFF.		USA	High Plains (Texas)		1980	USD	183.93	183.93	Reported	N/A		Farm crop budget		In stream	Long	Application/delivery	High
Lacewell, R.D., Sprott, J.M. and Beattie, B.R.	Value of irrigation water with alternative input prices product prices and yield levels	Y	Gibbons, D.C. (1986). The economic value of water. Washington D.C.: RFF.		USA	High Plains (Texas)		1980	USD	213.35	213.35	Reported	N/A		Farm crop budget		In stream	Long	Application/delivery	High
Lacewell, R.D., Sprott, J.M. and Beattie, B.R.	Value of irrigation water with alternative input prices product prices and yield levels	Y	Gibbons, D.C. (1986). The economic value of water. Washington D.C.: RFF.		USA	High Plains (Texas)		1980	USD	98.09	98.09	Reported	N/A		Farm crop budget		At site	Long	Application/delivery	Low
Lacewell, R.D., Sprott, J.M. and Beattie, B.R.	Value of irrigation water with alternative input prices product prices and yield levels	Y	Gibbons, D.C. (1986). The economic value of water. Washington D.C.: RFF.		USA	High Plains (Texas)		1980	USD	186.38	186.38	Reported	N/A		Farm crop budget		At site	Long	Application/delivery	Low
Lacewell, R.D., Sprott, J.M. and Beattie, B.R.	Value of irrigation water with alternative input prices product prices and yield levels	Y	Gibbons, D.C. (1986). The economic value of water. Washington D.C.: RFF.		USA	High Plains (Texas)		1980	USD	232.97	232.97	Reported	N/A		Farm crop budget		At site	Long	Application/delivery	High
Lacewell, R.D., Sprott, J.M. and Beattie, B.R.	Value of irrigation water with alternative input prices product prices and yield levels	Y	Gibbons, D.C. (1986). The economic value of water. Washington D.C.: RFF.		USA	High Plains (Texas)		1980	USD	247.69	247.69	Reported	N/A		Farm crop budget		At site	Long	Application/delivery	High
Moore, D. and Willey, Z.	Water in the American West: Institutional evolution and environmental restoration in the 21st Century	N	Moore, D. and Willey, Z. (1991). Water in the American West: Institutional Evolution and Environmental Restoration in the 21st Century. University of Colorado Law Review, 62, p.775-826.		USA	Tudor Mutual and Feather Water Districts (California)		1990	USD	12.22	12.22	Reported	N/A		Water market transaction		At site	Short	Withdrawal	Unknown
Moore, D. and Willey, Z.	Water in the American West: Institutional evolution and environmental restoration in the 21st Century	N	Moore, D. and Willey, Z. (1991). Water in the American West: Institutional Evolution and Environmental Restoration in the 21st Century. University of Colorado Law Review, 62, p.775-826.		USA	Westlands Water District		1990	USD	73.34	73.34	Reported	N/A		Water market transaction		At site	Short	Withdrawal	Unknown
Moore, D. and Willey, Z.	Water in the American West: Institutional evolution and environmental restoration in the 21st Century	N	Moore, D. and Willey, Z. (1991). Water in the American West: Institutional Evolution and Environmental Restoration in the 21st Century. University of Colorado Law Review, 62, p.775-826.		USA	Boise River Water Bank		1990	USD	8.96	8.96	Reported	N/A		Water market transaction		At site	Short	Withdrawal	Unknown
Naeser, R.B. and Bennett, L.L.	The cost of noncompliance: The economic value of water in the Middle Arkansas River Valley	N	Naeser, R.B. and Bennett, L.L. (1998). The cost of noncompliance: The economic value of water in the Middle Arkansas River Valley. Natural Resources Journal, 38(3), pp.445-463.		USA	SE Colorado		1995	USD	83.8	83.8	Reported	N/A		Farm crop budget		In stream	Short	Application/delivery	Low
Naeser, R.B. and Bennett, L.L.	The cost of noncompliance: The economic value of water in the Middle Arkansas River Valley	N	Naeser, R.B. and Bennett, L.L. (1998). The cost of noncompliance: The economic value of water in the Middle Arkansas River Valley. Natural Resources Journal, 38(3), pp.445-463.		USA	SE Colorado		1995	USD	40.45	40.45	Reported	N/A		Farm crop budget		In stream	Short	Application/delivery	Low
Naeser, R.B. and Bennett, L.L.	The cost of noncompliance: The economic value of water in the Middle Arkansas River Valley	N	Naeser, R.B. and Bennett, L.L. (1998). The cost of noncompliance: The economic value of water in the Middle Arkansas River Valley. Natural Resources Journal, 38(3), pp.445-463.		USA	SE Colorado		1995	USD	69.35	69.35	Reported	N/A		Farm crop budget		In stream	Short	Application/delivery	Low
Naeser, R.B. and Bennett, L.L.	The cost of noncompliance: The economic value of water in the Middle Arkansas River Valley	N	Naeser, R.B. and Bennett, L.L. (1998). The cost of noncompliance: The economic value of water in the Middle Arkansas River Valley. Natural Resources Journal, 38(3), pp.445-463.		USA	SW Kansas		1995	USD	117.03	117.03	Reported	N/A		Farm crop budget		In stream	Short	Application/delivery	Low
Naeser, R.B. and Bennett, L.L.	The cost of noncompliance: The economic value of water in the Middle Arkansas River Valley	N	Naeser, R.B. and Bennett, L.L. (1998). The cost of noncompliance: The economic value of water in the Middle Arkansas River Valley. Natural Resources Journal, 38(3), pp.445-463.		USA	SW Kansas		1995	USD	78.02	78.02	Reported	N/A		Farm crop budget		In stream	Short	Application/delivery	Low
Naeser, R.B. and Bennett, L.L.	The cost of noncompliance: The economic value of water in the Middle Arkansas River Valley	N	Naeser, R.B. and Bennett, L.L. (1998). The cost of noncompliance: The economic value of water in the Middle Arkansas River Valley. Natural Resources Journal, 38(3), pp.445-463.		USA	SW Kansas		1995	USD	63.57	63.57	Reported	N/A		Farm crop budget		In stream	Short	Application/delivery	Low
Naeser, R.B. and Bennett, L.L.	The cost of noncompliance: The economic value of water in the Middle Arkansas River Valley	N	Naeser, R.B. and Bennett, L.L. (1998). The cost of noncompliance: The economic value of water in the Middle Arkansas River Valley. Natural Resources Journal, 38(3), pp.445-463.		USA	SE Colorado		1995	USD	179.16	179.16	Reported	N/A		Yield Comparison		At site	Long	Application/delivery	Low
Naeser, R.B. and Bennett, L.L.	The cost of noncompliance: The economic value of water in the Middle Arkansas River Valley	N	Naeser, R.B. and Bennett, L.L. (1998). The cost of noncompliance: The economic value of water in the Middle Arkansas River Valley. Natural Resources Journal, 38(3), pp.445-463.		USA	SE Colorado		1995	USD	65.02	65.02	Reported	N/A		Yield Comparison		At site	Long	Application/delivery	Low
Naeser, R.B. and Bennett, L.L.	The cost of noncompliance: The economic value of water in the Middle Arkansas River Valley	N	Naeser, R.B. and Bennett, L.L. (1998). The cost of noncompliance: The economic value of water in the Middle Arkansas River Valley. Natural Resources Journal, 38(3), pp.445-463.		USA	SE Colorado		1995	USD	60.68	60.68	Reported	N/A		Yield Comparison		At site	Long	Application/delivery	Low
Naeser, R.B. and Bennett, L.L.	The cost of noncompliance: The economic value of water in the Middle Arkansas River Valley	N	Naeser, R.B. and Bennett, L.L. (1998). The cost of noncompliance: The economic value of water in the Middle Arkansas River Valley. Natural Resources Journal, 38(3), pp.445-463.		USA	SW Kansas		1995	USD	176.27	176.27	Reported	N/A		Yield Comparison		At site	Long	Application/delivery	Low
Naeser, R.B. and Bennett, L.L.	The cost of noncompliance: The economic value of water in the Middle Arkansas River Valley	N	Naeser, R.B. and Bennett, L.L. (1998). The cost of noncompliance: The economic value of water in the Middle Arkansas River Valley. Natural Resources Journal, 38(3), pp.445-463.		USA	SW Kansas		1995	USD	82.35	82.35	Reported	N/A		Yield Comparison		At site	Long	Application/delivery	Low
Naeser, R.B. and Bennett, L.L.	The cost of noncompliance: The economic value of water in the Middle Arkansas River Valley	N	Naeser, R.B. and Bennett, L.L. (1998). The cost of noncompliance: The economic value of water in the Middle Arkansas River Valley. Natural Resources Journal, 38(3), pp.445-463.		USA	SW Kansas		1995	USD	40.45	40.45	Reported	N/A		Yield Comparison		At site	Long	Application/delivery	Low
Renshaw, E.F.	Value of an acre-foot of water	N	Renshaw, E.F. (1958). Value of an acre-foot of water. American Water Works Association, 50(3), pp.303-309.		USA	San Diego (California)		1949	USD	216.88	216.68	Reported	N/A		Other		At site	Unknown	Unknown	Unknown
Shulstad, R.N., Cross, E.D. and May, R.D.	The estimated value of water in Arkansas	N	Shulstad, R.N., Cross, E.D. and May, R.D. (1982). The estimated value of water in Arkansas. Arkansas Farm Research, 27(6), pp.2.		USA	Mississippi and St Francis and Cittenden County (Arkansas)		1978	USD	79.53	79.53	Reported	N/A		Farm crop budget		At site	Short	Application/delivery	High
Shulstad, R.N., Cross, E.D. and May, R.D.	The estimated value of water in Arkansas	N	Shulstad, R.N., Cross, E.D. and May, R.D. (1982). The estimated value of water in Arkansas. Arkansas Farm Research, 27(6), pp.2.		USA	Mississippi and St Francis and Cittenden County (Arkansas)		1978	USD	98.98	98.98	Reported	N/A		Farm crop budget		At site	Short	Application/delivery	Low
Shulstad, R.N., Cross, E.D. and May, R.D.	The estimated value of water in Arkansas	N	Shulstad, R.N., Cross, E.D. and May, R.D. (1982). The estimated value of water in Arkansas. Arkansas Farm Research, 27(6), pp.2.		USA	Mississippi and St Francis and Cittenden County (Arkansas)		1978	USD	82.31	82.31	Reported	N/A		Farm crop budget		At site	Short	Application/delivery	High
Shulstad, R.N., Cross, E.D. and May, R.D.	The estimated value of water in Arkansas	N	Shulstad, R.N., Cross, E.D. and May, R.D. (1982). The estimated value of water in Arkansas. Arkansas Farm Research, 27(6), pp.2.		USA	Quachita and Mississippi Tensas Region (Arkansas)		1978	USD	247.28	247.28	Reported	N/A		Farm crop budget		At site	Short	Application/delivery	High
Shulstad, R.N., Cross, E.D. and May, R.D.	The estimated value of water in Arkansas	N	Shulstad, R.N., Cross, E.D. and May, R.D. (1982). The estimated value of water in Arkansas. Arkansas Farm Research, 27(6), pp.2.		USA	Quachita and Mississippi Tensas Region (Arkansas)		1978	USD	120.51	120.51	Reported	N/A		Farm crop budget		At site	Short	Application/delivery	Low
Shulstad, R.N., Cross, E.D. and May, R.D.	The estimated value of water in Arkansas	N	Shulstad, R.N., Cross, E.D. and May, R.D. (1982). The estimated value of water in Arkansas. Arkansas Farm Research, 27(6), pp.2.		USA	Quachita and Mississippi Tensas Region (Arkansas)		1978	USD	104.89	104.89	Reported	N/A		Farm crop budget		At site	Short	Application/delivery	High
Shulstad, R.N., Cross, E.D. and May, R.D.	The estimated value of water in Arkansas	N	Shulstad, R.N., Cross, E.D. and May, R.D. (1982). The estimated value of water in Arkansas. Arkansas Farm Research, 27(6), pp.2.		USA	White River Region (Arkansas)		1978	USD	203.52	203.52	Reported	N/A		Farm crop budget		At site	Short	Application/delivery	High
Shulstad, R.N., Cross, E.D. and May, R.D.	The estimated value of water in Arkansas	N	Shulstad, R.N., Cross, E.D. and May, R.D. (1982). The estimated value of water in Arkansas. Arkansas Farm Research, 27(6), pp.2.		USA	White River Region (Arkansas)		1978	USD	109.05	109.05	Reported	N/A		Farm crop budget		At site	Short	Application/delivery	Low
Shulstad, R.N., Cross, E.D. and May, R.D.	The estimated value of water in Arkansas	N	Shulstad, R.N., Cross, E.D. and May, R.D. (1982). The estimated value of water in Arkansas. Arkansas Farm Research, 27(6), pp.2.		USA	White River Region (Arkansas)		1978	USD	95.51	95.51	Reported	N/A		Farm crop budget		At site	Short	Application/delivery	High
Shulstad, R.N., Cross, E.D. and May, R.D.	The estimated value of water in Arkansas	N	Shulstad, R.N., Cross, E.D. and May, R.D. (1982). The estimated value of water in Arkansas. Arkansas Farm Research, 27(6), pp.2.		USA	Lower Arkansas River and Benton County (Arkansas)		1978	USD	203.52	203.52	Reported	N/A		Farm crop budget		At site	Short	Application/delivery	High
Shulstad, R.N., Cross, E.D. and May, R.D.	The estimated value of water in Arkansas	N	Shulstad, R.N., Cross, E.D. and May, R.D. (1982). The estimated value of water in Arkansas. Arkansas Farm Research, 27(6), pp.2.		USA	Lower Arkansas River and Benton County (Arkansas)		1978	USD	109.05	109.05	Reported	N/A		Farm crop budget		At site	Short	Application/delivery	Low
Shulstad, R.N., Cross, E.D. and May, R.D.	The estimated value of water in Arkansas	N	Shulstad, R.N., Cross, E.D. and May, R.D. (1982). The estimated value of water in Arkansas. Arkansas Farm Research, 27(6), pp.2.		USA	Lower Arkansas River and Benton County (Arkansas)		1978	USD	95.51	95.51	Reported	N/A		Farm crop budget		At site	Short	Application/delivery	High
Shulstad, R.N., Cross, E.D. and May, R.D.	The estimated value of water in Arkansas	N	Shulstad, R.N., Cross, E.D. and May, R.D. (1982). The estimated value of water in Arkansas. Arkansas Farm Research, 27(6), pp.2.		USA	Lower Red River Region (Arkansas)		1978	USD	117.39	117.39	Reported	N/A		Farm crop budget		At site	Short	Application/delivery	Low
Shulstad, R.N., Cross, E.D. and May, R.D.	The estimated value of water in Arkansas	N	Shulstad, R.N., Cross, E.D. and May, R.D. (1982). The estimated value of water in Arkansas. Arkansas Farm Research, 27(6), pp.2.		USA	Lower Red River Region (Arkansas)		1978	USD	101.07	101.07	Reported	N/A		Farm crop budget		At site	Short	Application/delivery	High
Shumway, C.R.	Derived demand for irrigation water: The California acqueduct	Y	Gibbons, D.C. (1986). The economic value of water. Washington D.C.: RFF.		USA	West side of the San Joaquin Valley (California)		1980	USD	53.95	53.95	Reported	N/A		Linear Programming		At site	Long	Application/delivery	Low
Shumway, C.R.	Derived demand for irrigation water: The California acqueduct	Y	Gibbons, D.C. (1986). The economic value of water. Washington D.C.: RFF.		USA	West side of the San Joaquin Valley (California)		1980	USD	63.76	63.76	Reported	N/A		Linear Programming		At site	Long	Application/delivery	Low
Shumway, C.R.	Derived demand for irrigation water: The California acqueduct	Y	Gibbons, D.C. (1986). The economic value of water. Washington D.C.: RFF.		USA	West side of the San Joaquin Valley (California)		1980	USD	63.76	63.76	Reported	N/A		Linear Programming		At site	Long	Application/delivery	Low
Shumway, C.R.	Derived demand for irrigation water: The California acqueduct	Y	Gibbons, D.C. (1986). The economic value of water. Washington D.C.: RFF.		USA	West side of the San Joaquin Valley (California)		1980	USD	36.79 - 68.67	52.73	Summarised	Median		Linear Programming		At site	Long	Application/delivery	High		Multiple values reported for individual crops in unidentified sub-regions.
Shumway, C.R.	Derived demand for irrigation water: The California acqueduct	Y	Gibbons, D.C. (1986). The economic value of water. Washington D.C.: RFF.		USA	West side of the San Joaquin Valley (California)		1980	USD	61.31 - 100.55	80.93	Summarised	Median		Linear Programming		At site	Long	Application/delivery	High		Multiple values reported for individual crops in unidentified sub-regions.
Shumway, C.R.	Derived demand for irrigation water: The California acqueduct	Y	Gibbons, D.C. (1986). The economic value of water. Washington D.C.: RFF.		USA	West side of the San Joaquin Valley (California)		1980	USD	51.50 - 98.09	74.8	Summarised	Median		Linear Programming		At site	Long	Application/delivery	High		Multiple values reported for individual crops in unidentified sub-regions.
Shumway, C.R.	Derived demand for irrigation water: The California acqueduct	Y	Gibbons, D.C. (1986). The economic value of water. Washington D.C.: RFF.		USA	West side of the San Joaquin Valley (California)		1980	USD	90.74	90.74	Reported	N/A		Linear Programming		At site	Long	Application/delivery	High
Shumway, C.R.	Derived demand for irrigation water: The California acqueduct	Y	Gibbons, D.C. (1986). The economic value of water. Washington D.C.: RFF.		USA	West side of the San Joaquin Valley (California)		1980	USD	53.95	53.95	Reported	N/A		Linear Programming		At site	Long	Application/delivery	Low
Torell, L.A., Libbin, J.D. and Miller, M.D.	The market value of water in the Ogallala aquifer	N	Torell, L.A., Libbin, J.D. and Miller, M.D. (1990). The market value of water in the Ogallala aquifer. Land economics, 66(2), pp.163-175.		USA	New Mexico		1979-1986	USD	12.37 - 20.48	19.36	Summarised	Median		HPM		In stream	Long	Application/delivery	Unknown		Multiple values reported for each state between 1979 and 1986.
Torell, L.A., Libbin, J.D. and Miller, M.D.	The market value of water in the Ogallala aquifer	N	Torell, L.A., Libbin, J.D. and Miller, M.D. (1990). The market value of water in the Ogallala aquifer. Land economics, 66(2), pp.163-175.		USA	Oklahoma		1979-1986	USD	2 - 6.79	2.85	Summarised	Median		HPM		In stream	Long	Application/delivery	Unknown		Multiple values reported for each state between 1979 and 1986.
Torell, L.A., Libbin, J.D. and Miller, M.D.	The market value of water in the Ogallala aquifer	N	Torell, L.A., Libbin, J.D. and Miller, M.D. (1990). The market value of water in the Ogallala aquifer. Land economics, 66(2), pp.163-175.		USA	Colorado - North		1979-1986	USD	8.38 - 20.37	10.23	Summarised	Median		HPM		In stream	Long	Application/delivery	Unknown		Multiple values reported for each state between 1979 and 1986.
Torell, L.A., Libbin, J.D. and Miller, M.D.	The market value of water in the Ogallala aquifer	N	Torell, L.A., Libbin, J.D. and Miller, M.D. (1990). The market value of water in the Ogallala aquifer. Land economics, 66(2), pp.163-175.		USA	Colorado - South		1979-1986	USD	3.16 - 15.88	4.75	Summarised	Median		HPM		In stream	Long	Application/delivery	Unknown		Multiple values reported for each state between 1979 and 1986.
Torell, L.A., Libbin, J.D. and Miller, M.D.	The market value of water in the Ogallala aquifer	N	Torell, L.A., Libbin, J.D. and Miller, M.D. (1990). The market value of water in the Ogallala aquifer. Land economics, 66(2), pp.163-175.		USA	Kansas		1979-1986	USD	3.30 - 8.21	5.07	Summarised	Median		HPM		In stream	Long	Application/delivery	Unknown		Multiple values reported for each state between 1979 and 1986.
Torell, L.A., Libbin, J.D. and Miller, M.D.	The market value of water in the Ogallala aquifer	N	Torell, L.A., Libbin, J.D. and Miller, M.D. (1990). The market value of water in the Ogallala aquifer. Land economics, 66(2), pp.163-175.		USA	Nebraska		1979-1986	USD	2.77 - 7.84	6.7	Summarised	Median		HPM		In stream	Long	Application/delivery	Unknown		Multiple values reported for each state between 1979 and 1986.
Washington State University Agricultural Research Centre	Irrigation development potential and economic impacts relarted to water use for the Yakima river basin.	Y	Gibbons, D.C. (1986). The economic value of water. Washington D.C.: RFF.		USA	Washington		1980	USD	24.52	24.52	Reported	N/A		Linear Programming		At site	Unknown	Application/delivery	High
Washington State University Agricultural Research Centre	Irrigation development potential and economic impacts relarted to water use for the Yakima river basin.	Y	Gibbons, D.C. (1986). The economic value of water. Washington D.C.: RFF.		USA	Washington		1980	USD	24.52	24.52	Reported	N/A		Linear Programming		At site	Unknown	Application/delivery	Low
Washington State University Agricultural Research Centre	Irrigation development potential and economic impacts relarted to water use for the Yakima river basin.	Y	Gibbons, D.C. (1986). The economic value of water. Washington D.C.: RFF.		USA	Washington		1980	USD	76.02	76.02	Reported	N/A		Linear Programming		At site	Unknown	Application/delivery	Low
Washington State University Agricultural Research Centre	Irrigation development potential and economic impacts relarted to water use for the Yakima river basin.	Y	Gibbons, D.C. (1986). The economic value of water. Washington D.C.: RFF.		USA	Washington		1980	USD	127.52	127.52	Reported	N/A		Linear Programming		At site	Unknown	Application/delivery	Low
Washington State University Agricultural Research Centre	Irrigation development potential and economic impacts relarted to water use for the Yakima river basin.	Y	Gibbons, D.C. (1986). The economic value of water. Washington D.C.: RFF.		USA	Washington		1980	USD	191.28	191.28	Reported	N/A		Linear Programming		At site	Unknown	Application/delivery	High
Washington State University Agricultural Research Centre	Irrigation development potential and economic impacts relarted to water use for the Yakima river basin.	Y	Gibbons, D.C. (1986). The economic value of water. Washington D.C.: RFF.		USA	Washington		1980	USD	210.9	210.9	Reported	N/A		Linear Programming		At site	Unknown	Application/delivery	High
Young, R.A. and Gray, S.L. with Held, R.b. and Mack, R.S.	Economic value of water: Concepts and empirical estimates	N	Young, R.A. and Gray, S.L. with Held, R.b. and Mack, R.S. (1973). Economic value of water: Concepts and empirical estimates. Technical Report to the National Water Commission NTIS no. PB210356. Springfield (VA): National Technical Information Service.		USA	North Eastern Colorado		1972	USD	58.82	58.82	Reported	N/A		Water market transaction		At site	Long	Withdrawal	Unknown
Young, R.A. and Gray, S.L. with Held, R.b. and Mack, R.S.	Economic value of water: Concepts and empirical estimates	N	Young, R.A. and Gray, S.L. with Held, R.b. and Mack, R.S. (1973). Economic value of water: Concepts and empirical estimates. Technical Report to the National Water Commission NTIS no. PB210356. Springfield (VA): National Technical Information Service.		USA	South central Nebraska		1966	USD	53.77	53.77	Reported	N/A		Yield Comparison		At site	Long	Application/delivery	Unknown
Young, R.A. and Gray, S.L. with Held, R.b. and Mack, R.S.	Economic value of water: Concepts and empirical estimates	N	Young, R.A. and Gray, S.L. with Held, R.b. and Mack, R.S. (1973). Economic value of water: Concepts and empirical estimates. Technical Report to the National Water Commission NTIS no. PB210356. Springfield (VA): National Technical Information Service.		USA	Eastern Washington		1971	USD	74.09	74.09	Reported	N/A		Yield Comparison		At site	Long	Application/delivery	Unknown
209
706

## Sheet: USA Agriculture (Water Right)
USA AGRICULTURE (WATER RIGHT)
AUTHOR	STUDY TITLE	SECONDARY SOURCE (Y/N)	FULL REFERENCE		COUNTRY NAME	LOCATION		YEAR VAL	ORIGINAL CURRENCY	VALUE RANGE 2014 USD/AF	2014 USD/AF	REPORTED/SUMMARISED	MEASURE OF CENTRAL TENDENCY		VALUATION APPROACH		AT SITE/AT SOURCE	SHORT/LONG RUN	VOLUMETRIC MEASURE	CROP VALUE		COMMENTS
Aylward, B., Seely, H., Hartwell, R. and Dengel, J.	The economic value of water for agricultural, domestic and industrial uses: A global compilation of economic studies and market prices	N	Aylward, B., Seely, H., Hartwell, R. and Dengel, J. (2010). The economic value of water for agricultural, domestic and industrial uses: A global compilation of economic studies and market prices [online]. Ecosystem Economics. Available at: http://www.ecosystemeconomics.com/Resources_files/Aylward%20et%20al%20(2010)%20 Value%20of%20Water.pdf.		USA	South Platte Basin (Colorado)		2008	USD	6762.85	6762.85	Reported	N/A		Water market transaction		At site	Long	Withdrawal	Unknown		Ditch company shares
Aylward, B., Seely, H., Hartwell, R. and Dengel, J.	The economic value of water for agricultural, domestic and industrial uses: A global compilation of economic studies and market prices	N	Aylward, B., Seely, H., Hartwell, R. and Dengel, J. (2010). The economic value of water for agricultural, domestic and industrial uses: A global compilation of economic studies and market prices [online]. Ecosystem Economics. Available at: http://www.ecosystemeconomics.com/Resources_files/Aylward%20et%20al%20(2010)%20 Value%20of%20Water.pdf.		USA	Truckee Basin (Nevada)		2009	USD	2684.74	2684.74	Reported	N/A		Water market transaction		At site	Long	Withdrawal	Unknown		Ditch company shares
Brewer, J., Glennon, R., Ker, A. and Libecap, G.	Water markets in the west: Prices, trading and contractual reforms	N	Brewer, J., Glennon, R., Ker, A. and Libecap, G. (2007). Water markets in the west: Prices, trading and contractual reforms. National Bureau of Economic Research working paper 13002. Cambridge (MA): NBER.		USA	Arizona		1987	USD	1311.44	1311.44	Reported	N/A		Water market transaction		At site	Short	Withdrawal	Unknown
Brewer, J., Glennon, R., Ker, A. and Libecap, G.	Water markets in the west: Prices, trading and contractual reforms	N	Brewer, J., Glennon, R., Ker, A. and Libecap, G. (2007). Water markets in the west: Prices, trading and contractual reforms. National Bureau of Economic Research working paper 13002. Cambridge (MA): NBER.		USA	California		1987	USD	1570.77	1570.77	Reported	N/A		Water market transaction		At site	Short	Withdrawal	Unknown
Brewer, J., Glennon, R., Ker, A. and Libecap, G.	Water markets in the west: Prices, trading and contractual reforms	N	Brewer, J., Glennon, R., Ker, A. and Libecap, G. (2007). Water markets in the west: Prices, trading and contractual reforms. National Bureau of Economic Research working paper 13002. Cambridge (MA): NBER.		USA	Colorado		1987	USD	2703.3	2703.3	Reported	N/A		Water market transaction		At site	Short	Withdrawal	Unknown
Brewer, J., Glennon, R., Ker, A. and Libecap, G.	Water markets in the west: Prices, trading and contractual reforms	N	Brewer, J., Glennon, R., Ker, A. and Libecap, G. (2007). Water markets in the west: Prices, trading and contractual reforms. National Bureau of Economic Research working paper 13002. Cambridge (MA): NBER.		USA	Idaho		1987	USD	108.6	108.6	Reported	N/A		Water market transaction		At site	Short	Withdrawal	Unknown
Brewer, J., Glennon, R., Ker, A. and Libecap, G.	Water markets in the west: Prices, trading and contractual reforms	N	Brewer, J., Glennon, R., Ker, A. and Libecap, G. (2007). Water markets in the west: Prices, trading and contractual reforms. National Bureau of Economic Research working paper 13002. Cambridge (MA): NBER.		USA	New Mexico		1987	USD	2089.88	2089.88	Reported	N/A		Water market transaction		At site	Short	Withdrawal	Unknown
Brewer, J., Glennon, R., Ker, A. and Libecap, G.	Water markets in the west: Prices, trading and contractual reforms	N	Brewer, J., Glennon, R., Ker, A. and Libecap, G. (2007). Water markets in the west: Prices, trading and contractual reforms. National Bureau of Economic Research working paper 13002. Cambridge (MA): NBER.		USA	Texas		1987	USD	394.88	394.88	Reported	N/A		Water market transaction		At site	Short	Withdrawal	Unknown
Brewer, J., Glennon, R., Ker, A. and Libecap, G.	Water markets in the west: Prices, trading and contractual reforms	N	Brewer, J., Glennon, R., Ker, A. and Libecap, G. (2007). Water markets in the west: Prices, trading and contractual reforms. National Bureau of Economic Research working paper 13002. Cambridge (MA): NBER.		USA	Utah		1987	USD	1239.15	1239.15	Reported	N/A		Water market transaction		At site	Short	Withdrawal	Unknown
Brewer, J., Glennon, R., Ker, A. and Libecap, G.	Water markets in the west: Prices, trading and contractual reforms	N	Brewer, J., Glennon, R., Ker, A. and Libecap, G. (2007). Water markets in the west: Prices, trading and contractual reforms. National Bureau of Economic Research working paper 13002. Cambridge (MA): NBER.		USA	Wyoming		1987	USD	221.44	221.44	Reported	N/A		Water market transaction		At site	Short	Withdrawal	Unknown
Butsic, V. and Netusil, N. R.	Valuing water rights in Douglas County, Oregon, using the Hedonic Price Method	N	Butsic, V. and Netusil, N. R. (2007). Valuing water rights in Douglas County, Oregon, using the Hedonic Price Method. Journal of the American Water Resources Association, 43, pp. 622–629.		USA	Douglas County (Oregon)		2001	USD	339.14	339.14	Reported	N/A		HPM		At source	Long	Application/delivery	Unknown
Hartman, L.M. and Anderson, R.L.	Estimating irrigation water values	Y	Young, R.A. and Gray, S.L. with Held, R.b. and Mack, R.S. (1973). Economic value of water: Concepts and empirical estimates. Technical Report to the National Water Commission NTIS no. PB210356. Springfield (VA): National Technical Information Service.		USA	Northeastern Colorado		1961	USD	178.62	178.62	Reported	N/A		Water market transaction		At source	Long	Withdrawal	Unknown
12

## Sheet: USA Municipal
USA MUNICIPAL
AUTHOR	STUDY TITLE	SECONDARY SOURCE (Y/N)	FULL REFERENCE		COUNTRY NAME	LOCATION		YEAR VAL	ORIGINAL CURRENCY	VALUE RANGE 2014 USD/AF	2014 USD/AF	REPORTED/SUMMARISED	MEASURE OF CENTRAL TENDENCY		VALUATION APPROACH		DOMESTIC SPECIFIC (Y/N)		COMMENTS
Aylward, B., Seely, H., Hartwell, R. and Dengel, J.	The economic value of water for agricultural, domestic and industrial uses: A global compilation of economic studies and market prices	N	Aylward, B., Seely, H., Hartwell, R. and Dengel, J. (2010). The economic value of water for agricultural, domestic and industrial uses: A global compilation of economic studies and market prices [online]. Ecosystem Economics. Available at: http://www.ecosystemeconomics.com/Resources_files/Aylward%20et%20al%20(2010)%20 Value%20of%20Water.pdf.		USA	Central Valley (California)		2009	USD	214.78	214.78	Reported	N/A		Water market transaction		No (Municipal and industrial)		Short term lease value.
Booker, J.F. and Colby, B.G.	Competing water uses in the Southwestern United States: Valuing drought damages	N	Booker, J.F. and Colby, B.G. (1995). Competing water uses in the Southwestern United States: Valuing drought damages. Water Resources Bulletin, 31(5).		USA	Denver (Colorado)		1992	USD	701.83	701.83	Reported	N/A		Demand function		No (Municipal)		It is unclear whether this value refers to total value or net consumer surplus
Booker, J.F. and Colby, B.G.	Competing water uses in the Southwestern United States: Valuing drought damages	N	Booker, J.F. and Colby, B.G. (1995). Competing water uses in the Southwestern United States: Valuing drought damages. Water Resources Bulletin, 31(5).		USA	Central Utah Project (Utah)		1992	USD	699.98	699.98	Reported	N/A		Demand function		No (Municipal)		It is unclear whether this value refers to total value or net consumer surplus
Booker, J.F. and Colby, B.G.	Competing water uses in the Southwestern United States: Valuing drought damages	N	Booker, J.F. and Colby, B.G. (1995). Competing water uses in the Southwestern United States: Valuing drought damages. Water Resources Bulletin, 31(5).		USA	Albuquerque (New Mexico)		1992	USD	739.92	739.92	Reported	N/A		Demand function		No (Municipal)		It is unclear whether this value refers to total value or net consumer surplus
Booker, J.F. and Colby, B.G.	Competing water uses in the Southwestern United States: Valuing drought damages	N	Booker, J.F. and Colby, B.G. (1995). Competing water uses in the Southwestern United States: Valuing drought damages. Water Resources Bulletin, 31(5).		USA	Las Vegas (Nevada)		1992	USD	622.87	622.87	Reported	N/A		Demand function		No (Municipal)		It is unclear whether this value refers to total value or net consumer surplus
Booker, J.F. and Colby, B.G.	Competing water uses in the Southwestern United States: Valuing drought damages	N	Booker, J.F. and Colby, B.G. (1995). Competing water uses in the Southwestern United States: Valuing drought damages. Water Resources Bulletin, 31(5).		USA	Central Arizona (Arizona)		1992	USD	559.65	559.65	Reported	N/A		Demand function		No (Municipal)		It is unclear whether this value refers to total value or net consumer surplus
Booker, J.F. and Colby, B.G.	Competing water uses in the Southwestern United States: Valuing drought damages	N	Booker, J.F. and Colby, B.G. (1995). Competing water uses in the Southwestern United States: Valuing drought damages. Water Resources Bulletin, 31(5).		USA	Southern California (California)		1992	USD	530.35	530.35	Reported	N/A		Demand function		No (Municipal)		It is unclear whether this value refers to total value or net consumer surplus
Brewer, J., Glennon, R., Ker, A. and Libecap, G.	Water markets in the west: Prices, trading and contractual reforms	N	Brewer, J., Glennon, R., Ker, A. and Libecap, G. (2007). Water markets in the west: Prices, trading and contractual reforms. National Bureau of Economic Research working paper 13002. Cambridge (MA): NBER.		USA	Arizona		1987	USD	99.61	99.61	Reported	N/A		Water market transaction		No (Urban - municipal and industrial)		Agriculture to urban lease price
Brewer, J., Glennon, R., Ker, A. and Libecap, G.	Water markets in the west: Prices, trading and contractual reforms	N	Brewer, J., Glennon, R., Ker, A. and Libecap, G. (2007). Water markets in the west: Prices, trading and contractual reforms. National Bureau of Economic Research working paper 13002. Cambridge (MA): NBER.		USA	California		1987	USD	151.58	151.58	Reported	N/A		Water market transaction		No (Urban - municipal and industrial)		Agriculture to urban lease price
Brewer, J., Glennon, R., Ker, A. and Libecap, G.	Water markets in the west: Prices, trading and contractual reforms	N	Brewer, J., Glennon, R., Ker, A. and Libecap, G. (2007). Water markets in the west: Prices, trading and contractual reforms. National Bureau of Economic Research working paper 13002. Cambridge (MA): NBER.		USA	Colorado		1987	USD	52.16	52.16	Reported	N/A		Water market transaction		No (Urban - municipal and industrial)		Agriculture to urban lease price
Brewer, J., Glennon, R., Ker, A. and Libecap, G.	Water markets in the west: Prices, trading and contractual reforms	N	Brewer, J., Glennon, R., Ker, A. and Libecap, G. (2007). Water markets in the west: Prices, trading and contractual reforms. National Bureau of Economic Research working paper 13002. Cambridge (MA): NBER.		USA	Idaho		1987	USD	4.36	4.36	Reported	N/A		Water market transaction		No (Urban - municipal and industrial)		Agriculture to urban lease price
Brewer, J., Glennon, R., Ker, A. and Libecap, G.	Water markets in the west: Prices, trading and contractual reforms	N	Brewer, J., Glennon, R., Ker, A. and Libecap, G. (2007). Water markets in the west: Prices, trading and contractual reforms. National Bureau of Economic Research working paper 13002. Cambridge (MA): NBER.		USA	Montana		1987	USD	31.98	31.98	Reported	N/A		Water market transaction		No (Urban - municipal and industrial)		Agriculture to urban lease price
Brewer, J., Glennon, R., Ker, A. and Libecap, G.	Water markets in the west: Prices, trading and contractual reforms	N	Brewer, J., Glennon, R., Ker, A. and Libecap, G. (2007). Water markets in the west: Prices, trading and contractual reforms. National Bureau of Economic Research working paper 13002. Cambridge (MA): NBER.		USA	Nevada		1987	USD	43.2	43.2	Reported	N/A		Water market transaction		No (Urban - municipal and industrial)		Agriculture to urban lease price
Brewer, J., Glennon, R., Ker, A. and Libecap, G.	Water markets in the west: Prices, trading and contractual reforms	N	Brewer, J., Glennon, R., Ker, A. and Libecap, G. (2007). Water markets in the west: Prices, trading and contractual reforms. National Bureau of Economic Research working paper 13002. Cambridge (MA): NBER.		USA	Oregon		1987	USD	11.79	11.79	Reported	N/A		Water market transaction		No (Urban - municipal and industrial)		Agriculture to urban lease price
Brewer, J., Glennon, R., Ker, A. and Libecap, G.	Water markets in the west: Prices, trading and contractual reforms	N	Brewer, J., Glennon, R., Ker, A. and Libecap, G. (2007). Water markets in the west: Prices, trading and contractual reforms. National Bureau of Economic Research working paper 13002. Cambridge (MA): NBER.		USA	Texas		1987	USD	34.2	34.2	Reported	N/A		Water market transaction		No (Urban - municipal and industrial)		Agriculture to urban lease price
Brewer, J., Glennon, R., Ker, A. and Libecap, G.	Water markets in the west: Prices, trading and contractual reforms	N	Brewer, J., Glennon, R., Ker, A. and Libecap, G. (2007). Water markets in the west: Prices, trading and contractual reforms. National Bureau of Economic Research working paper 13002. Cambridge (MA): NBER.		USA	Utah		1987	USD	167.46	167.46	Reported	N/A		Water market transaction		No (Urban - municipal and industrial)		Agriculture to urban lease price
Brewer, J., Glennon, R., Ker, A. and Libecap, G.	Water markets in the west: Prices, trading and contractual reforms	N	Brewer, J., Glennon, R., Ker, A. and Libecap, G. (2007). Water markets in the west: Prices, trading and contractual reforms. National Bureau of Economic Research working paper 13002. Cambridge (MA): NBER.		USA	Washington		1987	USD	45.45	45.45	Reported	N/A		Water market transaction		No (Urban - municipal and industrial)		Agriculture to urban lease price
Brewer, J., Glennon, R., Ker, A. and Libecap, G.	Water markets in the west: Prices, trading and contractual reforms	N	Brewer, J., Glennon, R., Ker, A. and Libecap, G. (2007). Water markets in the west: Prices, trading and contractual reforms. National Bureau of Economic Research working paper 13002. Cambridge (MA): NBER.		USA	Wyoming		1987	USD	91.96	91.96	Reported	N/A		Water market transaction		No (Urban - municipal and industrial)		Agriculture to urban lease price
Chang, C. and Griffin, R.C.	Water marketing as a reallocative institution in Texas	N	Chang, C., and Griffin, R. C. (1992), Water marketing as a reallocative institution in Texas, Water Resources Research, 28(3), pp. 879–890.		USA	Rio Grande Valley (Texas)		1990	USD	21.73	21.73	Reported	N/A		Water market transaction		Yes
Chang, C. and Griffin, R.C.	Water marketing as a reallocative institution in Texas	N	Chang, C., and Griffin, R. C. (1992), Water marketing as a reallocative institution in Texas, Water Resources Research, 28(3), pp. 879–890.		USA	Rio Grande Valley (Texas)		1990	USD	21.24	21.24	Reported	N/A		Water market transaction		No (Municipal)
Gibbons, D.C.	The economic value of water	N	Gibbons, D.C. (1986). The economic value of water. Washington D.C.: RFF.		USA	Tucson (Arizona)		1980	USD	9.81 - 551.78	77.25	Summarised	Median		Demand function		Yes		Values refer to net consumer surplus i.e the value of water at source net of water utility costs. Values are derived for various reductions in average monthly consumption.
Gibbons, D.C.	The economic value of water	N	Gibbons, D.C. (1986). The economic value of water. Washington D.C.: RFF.		USA	Raleigh (North Carolina)		1980	USD	0 - 877.94	66.21	Summarised	Median		Demand function		Yes		Values refer to net consumer surplus i.e the value of water at source net of water utility costs. Values are derived for various reductions in average monthly consumption.
Young, R.A. and Gray, S.L. with Held, R.b. and Mack, R.S.	Economic value of water: Concepts and empirical estimates	N	Young, R.A. and Gray, S.L. with Held, R.b. and Mack, R.S. (1973). Economic value of water: Concepts and empirical estimates. Technical Report to the National Water Commission NTIS no. PB210356. Springfield (VA): National Technical Information Service.		USA	East		1972	USD	71.02	71.02	Reported	N/A		Demand function		Yes (Lawn sprinkler)		Values refer to net consumer surplus i.e. the value of water at source net of water utility costs.
Young, R.A. and Gray, S.L. with Held, R.b. and Mack, R.S.	Economic value of water: Concepts and empirical estimates	N	Young, R.A. and Gray, S.L. with Held, R.b. and Mack, R.S. (1973). Economic value of water: Concepts and empirical estimates. Technical Report to the National Water Commission NTIS no. PB210356. Springfield (VA): National Technical Information Service.		USA	West		1972	USD	270.13	270.13	Reported	N/A		Demand function		Yes (Lawn sprinkler)		Values refer to net consumer surplus i.e. the value of water at source net of water utility costs.
Young, R.A. and Gray, S.L. with Held, R.b. and Mack, R.S.	Economic value of water: Concepts and empirical estimates	N	Young, R.A. and Gray, S.L. with Held, R.b. and Mack, R.S. (1973). Economic value of water: Concepts and empirical estimates. Technical Report to the National Water Commission NTIS no. PB210356. Springfield (VA): National Technical Information Service.		USA	East and West		1972	USD	440.05	440.05	Reported	N/A		Demand function		Yes (In-house consumption)		Values refer to net consumer surplus i.e. the value of water at source net of water utility costs.
25

## Sheet: USA Municipal (Water Right)
USA MUNICIPAL (WATER RIGHT)
AUTHOR	STUDY TITLE	SECONDARY SOURCE (Y/N)	FULL REFERENCE		COUNTRY NAME	LOCATION		YEAR VAL	ORIGINAL CURRENCY	VALUE RANGE 2014 USD/AF	2014 USD/AF	REPORTED/SUMMARISED	MEASURE OF CENTRAL TENDENCY		VALUATION APPROACH		DOMESTIC SPECIFIC (Y/N)		COMMENTS
Aylward, B., Seely, H., Hartwell, R. and Dengel, J.	The economic value of water for agricultural, domestic and industrial uses: A global compilation of economic studies and market prices	N	Aylward, B., Seely, H., Hartwell, R. and Dengel, J. (2010). The economic value of water for agricultural, domestic and industrial uses: A global compilation of economic studies and market prices [online]. Ecosystem Economics. Available at: http://www.ecosystemeconomics.com/Resources_files/Aylward%20et%20al%20(2010)%20 Value%20of%20Water.pdf.		USA	South Platte Basin (Colorado)		2008	USD	9467.99	9467.99	Reported	N/A		Water market transaction		NO (Urban)		Ditch company shares.
Aylward, B., Seely, H., Hartwell, R. and Dengel, J.	The economic value of water for agricultural, domestic and industrial uses: A global compilation of economic studies and market prices	N	Aylward, B., Seely, H., Hartwell, R. and Dengel, J. (2010). The economic value of water for agricultural, domestic and industrial uses: A global compilation of economic studies and market prices [online]. Ecosystem Economics. Available at: http://www.ecosystemeconomics.com/Resources_files/Aylward%20et%20al%20(2010)%20 Value%20of%20Water.pdf.		USA	South Platte Basin (Colorado)		2009	USD	21478	21478	Reported	N/A		Water market transaction		NO (Urban)
Brewer, J., Glennon, R., Ker, A. and Libecap, G.	Water markets in the west: Prices, trading and contractual reforms	N	Brewer, J., Glennon, R., Ker, A. and Libecap, G. (2007). Water markets in the west: Prices, trading and contractual reforms. National Bureau of Economic Research working paper 13002. Cambridge (MA): NBER.		USA	Arizona		1987	USD	331.78	331.78	Reported	N/A		Water market transaction		No (Urban - municipal and industrial)		Agricultural to urban sale price.
Brewer, J., Glennon, R., Ker, A. and Libecap, G.	Water markets in the west: Prices, trading and contractual reforms	N	Brewer, J., Glennon, R., Ker, A. and Libecap, G. (2007). Water markets in the west: Prices, trading and contractual reforms. National Bureau of Economic Research working paper 13002. Cambridge (MA): NBER.		USA	California		1987	USD	1165.7	1165.7	Reported	N/A		Water market transaction		No (Urban - municipal and industrial)		Agricultural to urban sale price.
Brewer, J., Glennon, R., Ker, A. and Libecap, G.	Water markets in the west: Prices, trading and contractual reforms	N	Brewer, J., Glennon, R., Ker, A. and Libecap, G. (2007). Water markets in the west: Prices, trading and contractual reforms. National Bureau of Economic Research working paper 13002. Cambridge (MA): NBER.		USA	Colorado		1987	USD	6700.54	6700.54	Reported	N/A		Water market transaction		No (Urban - municipal and industrial)		Agricultural to urban sale price.
Brewer, J., Glennon, R., Ker, A. and Libecap, G.	Water markets in the west: Prices, trading and contractual reforms	N	Brewer, J., Glennon, R., Ker, A. and Libecap, G. (2007). Water markets in the west: Prices, trading and contractual reforms. National Bureau of Economic Research working paper 13002. Cambridge (MA): NBER.		USA	Idaho		1987	USD	193.3	193.3	Reported	N/A		Water market transaction		No (Urban - municipal and industrial)		Agricultural to urban sale price.
Brewer, J., Glennon, R., Ker, A. and Libecap, G.	Water markets in the west: Prices, trading and contractual reforms	N	Brewer, J., Glennon, R., Ker, A. and Libecap, G. (2007). Water markets in the west: Prices, trading and contractual reforms. National Bureau of Economic Research working paper 13002. Cambridge (MA): NBER.		USA	New Mexico		1987	USD	2894.68	2894.68	Reported	N/A		Water market transaction		No (Urban - municipal and industrial)		Agricultural to urban sale price.
Brewer, J., Glennon, R., Ker, A. and Libecap, G.	Water markets in the west: Prices, trading and contractual reforms	N	Brewer, J., Glennon, R., Ker, A. and Libecap, G. (2007). Water markets in the west: Prices, trading and contractual reforms. National Bureau of Economic Research working paper 13002. Cambridge (MA): NBER.		USA	Nevada		1987	USD	3548.34	3548.34	Reported	N/A		Water market transaction		No (Urban - municipal and industrial)		Agricultural to urban sale price.
Brewer, J., Glennon, R., Ker, A. and Libecap, G.	Water markets in the west: Prices, trading and contractual reforms	N	Brewer, J., Glennon, R., Ker, A. and Libecap, G. (2007). Water markets in the west: Prices, trading and contractual reforms. National Bureau of Economic Research working paper 13002. Cambridge (MA): NBER.		USA	Texas		1987	USD	845.78	845.78	Reported	N/A		Water market transaction		No (Urban - municipal and industrial)		Agricultural to urban sale price.
Brewer, J., Glennon, R., Ker, A. and Libecap, G.	Water markets in the west: Prices, trading and contractual reforms	N	Brewer, J., Glennon, R., Ker, A. and Libecap, G. (2007). Water markets in the west: Prices, trading and contractual reforms. National Bureau of Economic Research working paper 13002. Cambridge (MA): NBER.		USA	Utah		1987	USD	602.05	602.05	Reported	N/A		Water market transaction		No (Urban - municipal and industrial)		Agricultural to urban sale price.
Brewer, J., Glennon, R., Ker, A. and Libecap, G.	Water markets in the west: Prices, trading and contractual reforms	N	Brewer, J., Glennon, R., Ker, A. and Libecap, G. (2007). Water markets in the west: Prices, trading and contractual reforms. National Bureau of Economic Research working paper 13002. Cambridge (MA): NBER.		USA	Washington		1987	USD	759.35	759.35	Reported	N/A		Water market transaction		No (Urban - municipal and industrial)		Agricultural to urban sale price.
Brewer, J., Glennon, R., Ker, A. and Libecap, G.	Water markets in the west: Prices, trading and contractual reforms	N	Brewer, J., Glennon, R., Ker, A. and Libecap, G. (2007). Water markets in the west: Prices, trading and contractual reforms. National Bureau of Economic Research working paper 13002. Cambridge (MA): NBER.		USA	Wyoming		1987	USD	2617.63	2617.63	Reported	N/A		Water market transaction		No (Urban - municipal and industrial)		Agricultural to urban sale price.
Chang, C. and Griffin, R.C.	Water marketing as a reallocative institution in Texas	N	Chang, C., and Griffin, R. C. (1992), Water marketing as a reallocative institution in Texas, Water Resources Research, 28(3), pp. 879–890.		USA	Rio Grande Valley (Texas)		1983	USD	1015.85	1015.85	Reported	N/A		Water market transaction		No (City of Edinburgh)
Chang, C. and Griffin, R.C.	Water marketing as a reallocative institution in Texas	N	Chang, C., and Griffin, R. C. (1992), Water marketing as a reallocative institution in Texas, Water Resources Research, 28(3), pp. 879–890.		USA	Rio Grande Valley (Texas)		1984	USD	1177.24	1177.24	Reported	N/A		Water market transaction		No (City of Edinburgh)
Chang, C. and Griffin, R.C.	Water marketing as a reallocative institution in Texas	N	Chang, C., and Griffin, R. C. (1992), Water marketing as a reallocative institution in Texas, Water Resources Research, 28(3), pp. 879–890.		USA	Rio Grande Valley (Texas)		1984	USD	981.03	981.03	Reported	N/A		Water market transaction		No (City of Edinburgh)
Chang, C. and Griffin, R.C.	Water marketing as a reallocative institution in Texas	N	Chang, C., and Griffin, R. C. (1992), Water marketing as a reallocative institution in Texas, Water Resources Research, 28(3), pp. 879–890.		USA	Rio Grande Valley (Texas)		1984	USD	1079.14	1079.14	Reported	N/A		Water market transaction		No (City of Edinburgh)
16

## Sheet: USA Industry
USA INDUSTRY
AUTHOR	STUDY TITLE	SECONDARY SOURCE (Y/N)	FULL REFERENCE		COUNTRY NAME	LOCATION		YEAR VAL	ORIGINAL CURRENCY	VALUE RANGE 2014 USD/AF	2014 USD/AF	REPORTED/SUMMARISED	MEASURE OF CENTRAL TENDENCY		VALUATION APPROACH		INDUSTRY SECTOR/PURPOSE		COMMENTS
D'Arge, R.C.	Quantitative water resources basin planning: An analysis of the Pecos River basin, New Mexico	Y	Young, R.A. and Gray, S.L. with Held, R.b. and Mack, R.S. (1973). Economic value of water: Concepts and empirical estimates. Technical Report to the National Water Commission NTIS no. PB210356. Springfield (VA): National Technical Information Service.		USA	New Mexico and Texas		1970	USD	22745.7	22745.7	Reported	N/A		Added value		Food products		As reported in Young and Gray (1973), these estimates refer to added value.
D'Arge, R.C.	Quantitative water resources basin planning: An analysis of the Pecos River basin, New Mexico	Y	Young, R.A. and Gray, S.L. with Held, R.b. and Mack, R.S. (1973). Economic value of water: Concepts and empirical estimates. Technical Report to the National Water Commission NTIS no. PB210356. Springfield (VA): National Technical Information Service.		USA	New Mexico and Texas		1970	USD	4680.98	4680.98	Reported	N/A		Added value		Chemicals and stone		As reported in Young and Gray (1973), these estimates refer to added value.
D'Arge, R.C.	Quantitative water resources basin planning: An analysis of the Pecos River basin, New Mexico	Y	Young, R.A. and Gray, S.L. with Held, R.b. and Mack, R.S. (1973). Economic value of water: Concepts and empirical estimates. Technical Report to the National Water Commission NTIS no. PB210356. Springfield (VA): National Technical Information Service.		USA	New Mexico and Texas		1970	USD	15920.1	15920.1	Reported	N/A		Added value		Clay and glass		As reported in Young and Gray (1973), these estimates refer to added value.
D'Arge, R.C.	Quantitative water resources basin planning: An analysis of the Pecos River basin, New Mexico	Y	Young, R.A. and Gray, S.L. with Held, R.b. and Mack, R.S. (1973). Economic value of water: Concepts and empirical estimates. Technical Report to the National Water Commission NTIS no. PB210356. Springfield (VA): National Technical Information Service.		USA	New Mexico and Texas		1970	USD	1819.85	1819.85	Reported	N/A		Added value		Food products		As reported in Young and Gray (1973), these estimates refer to incremental value added. However, it is not clear how incremental value added has been calculated, and therefore, how it is distinct from the value-added measure.
D'Arge, R.C.	Quantitative water resources basin planning: An analysis of the Pecos River basin, New Mexico	Y	Young, R.A. and Gray, S.L. with Held, R.b. and Mack, R.S. (1973). Economic value of water: Concepts and empirical estimates. Technical Report to the National Water Commission NTIS no. PB210356. Springfield (VA): National Technical Information Service.		USA	New Mexico and Texas		1970	USD	420.33	420.33	Reported	N/A		Added value		Chemicals and stone		As reported in Young and Gray (1973), these estimates refer to incremental value added. However, it is not clear how incremental value added has been calculated, and therefore, how it is distinct from the value-added measure.
D'Arge, R.C.	Quantitative water resources basin planning: An analysis of the Pecos River basin, New Mexico	Y	Young, R.A. and Gray, S.L. with Held, R.b. and Mack, R.S. (1973). Economic value of water: Concepts and empirical estimates. Technical Report to the National Water Commission NTIS no. PB210356. Springfield (VA): National Technical Information Service.		USA	New Mexico and Texas		1970	USD	797.68	797.68	Reported	N/A		Added value		Clay and glass		As reported in Young and Gray (1973), these estimates refer to incremental value added. However, it is not clear how incremental value added has been calculated, and therefore, how it is distinct from the value-added measure.
Kane, J. and Osantowski, R.	An evaluation for water reuse using advanced waste treatment at a meat packing plant	Y	Gibbons, D.C. (1986). The economic value of water. Washington D.C.: RFF.		USA	Geographically non-specific		1981	USD	733.45 - 1,022.79	878.12	Summarised	Median		Alternative cost		Meat packing		Median value in range given
Kneese, A.V.	Water resources development and uses	Y	Young, R.A. and Gray, S.L. with Held, R.b. and Mack, R.S. (1973). Economic value of water: Concepts and empirical estimates. Technical Report to the National Water Commission NTIS no. PB210356. Springfield (VA): National Technical Information Service.		USA	Geographically non-specific		1959	USD	41568.9	41568.9	Reported	N/A		Added value		Petroleum and coal products		As reported in Young and Gray (1973), it appears that the estimates from Kneese include secondary multiplier effects.
Kneese, A.V.	Water resources development and uses	Y	Young, R.A. and Gray, S.L. with Held, R.b. and Mack, R.S. (1973). Economic value of water: Concepts and empirical estimates. Technical Report to the National Water Commission NTIS no. PB210356. Springfield (VA): National Technical Information Service.		USA	Geographically non-specific		1959	USD	1.73602e+06	1.73602e+06	Reported	N/A		Added value		Printing and publishing		As reported in Young and Gray (1973), it appears that the estimates from Kneese include secondary multiplier effects.
Kneese, A.V.	Appendix to Wollman et al The value of water in alternative uses	Y	Young, R.A. and Gray, S.L. with Held, R.b. and Mack, R.S. (1973). Economic value of water: Concepts and empirical estimates. Technical Report to the National Water Commission NTIS no. PB210356. Springfield (VA): National Technical Information Service.		USA	New Mexico		1954	USD	924.80 - 2,134.16	1529.48	Summarised	Median		Residual imputation		Manufacturing		Median value in range given
Kollar, K.L., Brewer, R. and McAuley, P.H.	An analysis of price/cost sensitivity of water use in selected manufacturing industries	N	Kollar, K.L., Brewer, R. and McAuley, P.H. (1976). An analysis of price/cost sensitivity of water use in selected manufacturing industries. Bureau of Domestic Commerce Staff Study. Washington, DC: US Water Resources Council.		USA	Geographically non-specific		1976	USD	48.22	48.22	Reported	N/A		Cost of intake		Industrial water cooling		Total cost of gross water applied (no control option)
Kollar, K.L., Brewer, R. and McAuley, P.H.	An analysis of price/cost sensitivity of water use in selected manufacturing industries	N	Kollar, K.L., Brewer, R. and McAuley, P.H. (1976). An analysis of price/cost sensitivity of water use in selected manufacturing industries. Bureau of Domestic Commerce Staff Study. Washington, DC: US Water Resources Council.		USA	Geographically non-specific		1976	USD	75.03	75.03	Reported	N/A		Cost of intake		Industrial water cooling		Total cost of gross water applied (best available treatment option)
Kollar, K.L., Brewer, R. and McAuley, P.H.	An analysis of price/cost sensitivity of water use in selected manufacturing industries	N	Kollar, K.L., Brewer, R. and McAuley, P.H. (1976). An analysis of price/cost sensitivity of water use in selected manufacturing industries. Bureau of Domestic Commerce Staff Study. Washington, DC: US Water Resources Council.		USA	Geographically non-specific		1976	USD	364.45	364.45	Reported	N/A		Cost of intake		Process water (cotton textile mill)		Total cost of gross water applied (no control option)
Kollar, K.L., Brewer, R. and McAuley, P.H.	An analysis of price/cost sensitivity of water use in selected manufacturing industries	N	Kollar, K.L., Brewer, R. and McAuley, P.H. (1976). An analysis of price/cost sensitivity of water use in selected manufacturing industries. Bureau of Domestic Commerce Staff Study. Washington, DC: US Water Resources Council.		USA	Geographically non-specific		1976	USD	1049.36	1049.36	Reported	N/A		Cost of intake		Process water (cotton textile mill)		Total cost of gross water applied (best available treatment option)
Kollar, K.L., Brewer, R. and McAuley, P.H.	An analysis of price/cost sensitivity of water use in selected manufacturing industries	N	Kollar, K.L., Brewer, R. and McAuley, P.H. (1976). An analysis of price/cost sensitivity of water use in selected manufacturing industries. Bureau of Domestic Commerce Staff Study. Washington, DC: US Water Resources Council.		USA	Geographically non-specific		1976	USD	91.12	91.12	Reported	N/A		Cost of intake		Process water (unbleached kraft paper mill)		Total cost of gross water applied (no control option)
Kollar, K.L., Brewer, R. and McAuley, P.H.	An analysis of price/cost sensitivity of water use in selected manufacturing industries	N	Kollar, K.L., Brewer, R. and McAuley, P.H. (1976). An analysis of price/cost sensitivity of water use in selected manufacturing industries. Bureau of Domestic Commerce Staff Study. Washington, DC: US Water Resources Council.		USA	Geographically non-specific		1976	USD	169.35	169.35	Reported	N/A		Cost of intake		Process water (unbleached kraft paper mill)		Total cost of gross water applied (best available treatment option)
Kollar, K.L., Brewer, R. and McAuley, P.H.	An analysis of price/cost sensitivity of water use in selected manufacturing industries	N	Kollar, K.L., Brewer, R. and McAuley, P.H. (1976). An analysis of price/cost sensitivity of water use in selected manufacturing industries. Bureau of Domestic Commerce Staff Study. Washington, DC: US Water Resources Council.		USA	Geographically non-specific		1976	USD	125.4	125.4	Reported	N/A		Cost of intake		Process water (basic oxygen steelmaking operations)		Total cost of gross water applied (no control option)
Kollar, K.L., Brewer, R. and McAuley, P.H.	An analysis of price/cost sensitivity of water use in selected manufacturing industries	N	Kollar, K.L., Brewer, R. and McAuley, P.H. (1976). An analysis of price/cost sensitivity of water use in selected manufacturing industries. Bureau of Domestic Commerce Staff Study. Washington, DC: US Water Resources Council.		USA	Geographically non-specific		1976	USD	434.12	434.12	Reported	N/A		Cost of intake		Process water (basic oxygen steelmaking operations)		Total cost of gross water applied (best available treatment option)
Kollar, K.L., Brewer, R. and McAuley, P.H.	An analysis of price/cost sensitivity of water use in selected manufacturing industries	N	Kollar, K.L., Brewer, R. and McAuley, P.H. (1976). An analysis of price/cost sensitivity of water use in selected manufacturing industries. Bureau of Domestic Commerce Staff Study. Washington, DC: US Water Resources Council.		USA	Geographically non-specific		1976	USD	300.14	300.14	Reported	N/A		Alternative cost		Process water (cotton textile finishing)		Price at which it becomes cost effective to introduce carbon absorption treatment for dyes and thereby increase water recycling to 76% of gross demand.
Kollar, K.L., Brewer, R. and McAuley, P.H.	An analysis of price/cost sensitivity of water use in selected manufacturing industries	N	Kollar, K.L., Brewer, R. and McAuley, P.H. (1976). An analysis of price/cost sensitivity of water use in selected manufacturing industries. Bureau of Domestic Commerce Staff Study. Washington, DC: US Water Resources Council.		USA	Geographically non-specific		1976	USD	1414.9	1414.9	Reported	N/A		Alternative cost		Process water (cotton textile finishing)		Price at which it would also become cost effective to introduce demineralisation and recycle the remaining 9% of non-consumptive water withdrawals.
Lofting, E.M. and McGaughey, P.H.	Economic evaluation of water part 3: An interdisciplinary analysis of the California water economy	Y	Young, R.A. and Gray, S.L. with Held, R.b. and Mack, R.S. (1973). Economic value of water: Concepts and empirical estimates. Technical Report to the National Water Commission NTIS no. PB210356. Springfield (VA): National Technical Information Service.		USA	California		1963	USD	457.26	457.26	Reported	N/A		Added value		Cotton sector		Direct value added only
Lofting, E.M. and McGaughey, P.H.	Economic evaluation of water part 3: An interdisciplinary analysis of the California water economy	Y	Young, R.A. and Gray, S.L. with Held, R.b. and Mack, R.S. (1973). Economic value of water: Concepts and empirical estimates. Technical Report to the National Water Commission NTIS no. PB210356. Springfield (VA): National Technical Information Service.		USA	California		1963	USD	553.53	553.53	Reported	N/A		Added value		Cotton sector		Direct and indirect value added.
Lofting, E.M. and McGaughey, P.H.	Economic evaluation of water part 3: An interdisciplinary analysis of the California water economy	Y	Young, R.A. and Gray, S.L. with Held, R.b. and Mack, R.S. (1973). Economic value of water: Concepts and empirical estimates. Technical Report to the National Water Commission NTIS no. PB210356. Springfield (VA): National Technical Information Service.		USA	California		1963	USD	2.2141e+06	2.2141e+06	Reported	N/A		Added value		Textile products		Direct value added only
Lofting, E.M. and McGaughey, P.H.	Economic evaluation of water part 3: An interdisciplinary analysis of the California water economy	Y	Young, R.A. and Gray, S.L. with Held, R.b. and Mack, R.S. (1973). Economic value of water: Concepts and empirical estimates. Technical Report to the National Water Commission NTIS no. PB210356. Springfield (VA): National Technical Information Service.		USA	California		1963	USD	117414	117414	Reported	N/A		Added value		Crude petroleum and natural gas		Direct and indirect value added.
Powell, S.T.	Relative economic returns from industrial and agricultural water uses	N	Powell, S.T. (1956). Relative economic returns from industrial and agricultural water uses. American Water Works Association, 48(8), pp.991-992.		USA	Geographically non-specific		1953	USD	27373.7	27373.7	Reported	N/A		Added value		National average for all industry
Renshaw, E.F.	Value of an acre foot of water	N	Renshaw, E.F. (1958). Value of an Acre-foot of Water. American Water Works Association, 50(3), pp.303-309.		USA	Geographically non-specific		1958	USD	260.72	260.72	Reported	Mean		Cost of intake		Industry (Non-specific)
Wollman, N. et al.	The vale of water in alternative uses	Y	Young, R.A. and Gray, S.L. with Held, R.b. and Mack, R.S. (1973). Economic value of water: Concepts and empirical estimates. Technical Report to the National Water Commission NTIS no. PB210356. Springfield (VA): National Technical Information Service.		USA	New Mexico		1962	USD	7,909.90 - 24,338.14	16124	Summarised	Median		Added value		Mining and manufacturing		Median value in range given.
Young, R.A. and Gray, S.L. with Held, R.b. and Mack, R.S.	Economic value of water: Concepts and empirical estimates	N	Young, R.A. and Gray, S.L. with Held, R.b. and Mack, R.S. (1973). Economic value of water: Concepts and empirical estimates. Technical Report to the National Water Commission NTIS no. PB210356. Springfield (VA): National Technical Information Service.		USA	Six unspecified regions		1972	USD	10.85 - 18.26	14.14	Summarised	Median		Alternative cost		Industrial water cooling		Median value across six unspecified regions.
Young, R.A. and Gray, S.L. with Held, R.b. and Mack, R.S.	Economic value of water: Concepts and empirical estimates	N	Young, R.A. and Gray, S.L. with Held, R.b. and Mack, R.S. (1973). Economic value of water: Concepts and empirical estimates. Technical Report to the National Water Commission NTIS no. PB210356. Springfield (VA): National Technical Information Service.		USA	Geographically non-specific		1972	USD	10.36	10.36	Reported	N/A		Alternative cost		Industrial water cooling (thermal power generation with low cost coal)
Young, R.A. and Gray, S.L. with Held, R.b. and Mack, R.S.	Economic value of water: Concepts and empirical estimates	N	Young, R.A. and Gray, S.L. with Held, R.b. and Mack, R.S. (1973). Economic value of water: Concepts and empirical estimates. Technical Report to the National Water Commission NTIS no. PB210356. Springfield (VA): National Technical Information Service.		USA	Geographically non-specific		1972	USD	11.02	11.02	Reported	N/A		Alternative cost		Industrial water cooling (thermal power generation with medium cost coal)
Young, R.A. and Gray, S.L. with Held, R.b. and Mack, R.S.	Economic value of water: Concepts and empirical estimates	N	Young, R.A. and Gray, S.L. with Held, R.b. and Mack, R.S. (1973). Economic value of water: Concepts and empirical estimates. Technical Report to the National Water Commission NTIS no. PB210356. Springfield (VA): National Technical Information Service.		USA	Geographically non-specific		1972	USD	11.65	11.65	Reported	N/A		Alternative cost		Industrial water cooling (thermal power generation with high cost coal)
Young, R.A. and Gray, S.L. with Held, R.b. and Mack, R.S.	Economic value of water: Concepts and empirical estimates	N	Young, R.A. and Gray, S.L. with Held, R.b. and Mack, R.S. (1973). Economic value of water: Concepts and empirical estimates. Technical Report to the National Water Commission NTIS no. PB210356. Springfield (VA): National Technical Information Service.		USA	East region		1972	USD	16.04	16.04	Reported	N/A		Alternative cost		Industrial water cooling (thermal power generation)
Young, R.A. and Gray, S.L. with Held, R.b. and Mack, R.S.	Economic value of water: Concepts and empirical estimates	N	Young, R.A. and Gray, S.L. with Held, R.b. and Mack, R.S. (1973). Economic value of water: Concepts and empirical estimates. Technical Report to the National Water Commission NTIS no. PB210356. Springfield (VA): National Technical Information Service.		USA	West region		1972	USD	11.5	11.5	Reported	N/A		Alternative cost		Industrial water cooling (thermal power generation)
Young, R.A. and Gray, S.L. with Held, R.b. and Mack, R.S.	Economic value of water: Concepts and empirical estimates	N	Young, R.A. and Gray, S.L. with Held, R.b. and Mack, R.S. (1973). Economic value of water: Concepts and empirical estimates. Technical Report to the National Water Commission NTIS no. PB210356. Springfield (VA): National Technical Information Service.		USA	Arkansas, Louisiana, Oklahoma, Texas		1972	USD	15.19	15.19	Reported	N/A		Alternative cost		Industrial water cooling (thermal power generation)
Young, R.A. and Gray, S.L. with Held, R.b. and Mack, R.S.	Economic value of water: Concepts and empirical estimates	N	Young, R.A. and Gray, S.L. with Held, R.b. and Mack, R.S. (1973). Economic value of water: Concepts and empirical estimates. Technical Report to the National Water Commission NTIS no. PB210356. Springfield (VA): National Technical Information Service.		USA	West south central region		1972	USD	8.8	8.8	Reported	N/A		Alternative cost		Industrial water cooling (thermal power generation)
Young, R.A. and Gray, S.L. with Held, R.b. and Mack, R.S.	Economic value of water: Concepts and empirical estimates	N	Young, R.A. and Gray, S.L. with Held, R.b. and Mack, R.S. (1973). Economic value of water: Concepts and empirical estimates. Technical Report to the National Water Commission NTIS no. PB210356. Springfield (VA): National Technical Information Service.		USA	Geographically non-specific		1972	USD	24.28	24.28	Reported	N/A		Alternative cost		Industrial water cooling (sugar beet industry)
Young, R.A. and Gray, S.L. with Held, R.b. and Mack, R.S.	Economic value of water: Concepts and empirical estimates	N	Young, R.A. and Gray, S.L. with Held, R.b. and Mack, R.S. (1973). Economic value of water: Concepts and empirical estimates. Technical Report to the National Water Commission NTIS no. PB210356. Springfield (VA): National Technical Information Service.		USA	Geographically non-specific		1972	USD	34.07 - 39.04	36.55	Summarised	Median		Alternative cost		Industrial water cooling (petroleum industry)		Median value in range given.
Young, R.A. and Gray, S.L. with Held, R.b. and Mack, R.S.	Economic value of water: Concepts and empirical estimates	N	Young, R.A. and Gray, S.L. with Held, R.b. and Mack, R.S. (1973). Economic value of water: Concepts and empirical estimates. Technical Report to the National Water Commission NTIS no. PB210356. Springfield (VA): National Technical Information Service.		USA	Maryland		1972	USD	56.77	56.77	Reported	N/A		Alternative cost		Industrial water cooling (steel industry)
Young, R.A. and Gray, S.L. with Held, R.b. and Mack, R.S.	Economic value of water: Concepts and empirical estimates	N	Young, R.A. and Gray, S.L. with Held, R.b. and Mack, R.S. (1973). Economic value of water: Concepts and empirical estimates. Technical Report to the National Water Commission NTIS no. PB210356. Springfield (VA): National Technical Information Service.		USA	California		1972	USD	21.31	21.31	Reported	N/A		Alternative cost		Industrial water cooling (steel industry)
Young, R.A. and Gray, S.L. with Held, R.b. and Mack, R.S.	Economic value of water: Concepts and empirical estimates	N	Young, R.A. and Gray, S.L. with Held, R.b. and Mack, R.S. (1973). Economic value of water: Concepts and empirical estimates. Technical Report to the National Water Commission NTIS no. PB210356. Springfield (VA): National Technical Information Service.		USA	Arizona		1972	USD	14.20 - 28.41	21.31	Summarised	Median		Alternative cost		Industrial water cooling (mineral industry)		Median value in range given.
Young, R.A. and Gray, S.L. with Held, R.b. and Mack, R.S.	Economic value of water: Concepts and empirical estimates	N	Young, R.A. and Gray, S.L. with Held, R.b. and Mack, R.S. (1973). Economic value of water: Concepts and empirical estimates. Technical Report to the National Water Commission NTIS no. PB210356. Springfield (VA): National Technical Information Service.		USA	Geographically non-specific		1972	USD	113.54	113.54	Reported	N/A		Alternative cost		Industrial water cooling (paper industry)
Young, R.A. and Gray, S.L. with Held, R.b. and Mack, R.S.	Economic value of water: Concepts and empirical estimates	N	Young, R.A. and Gray, S.L. with Held, R.b. and Mack, R.S. (1973). Economic value of water: Concepts and empirical estimates. Technical Report to the National Water Commission NTIS no. PB210356. Springfield (VA): National Technical Information Service.		USA	Great Plains		1972	USD	161.86	161.86	Reported	N/A		Alternative cost		Industrial water cooling (paper industry - flume water)
42

## Sheet: USA Waste Assimilation
USA WASTE ASSIMILATION
AUTHOR	STUDY TITLE	SECONDARY SOURCE (Y/N)	FULL REFERENCE		COUNTRY NAME	LOCATION		YEAR VAL	ORIGINAL CURRENCY	VALUE RANGE 2014 USD/AF	2014 USD/AF	REPORTED/SUMMARISED	MEASURE OF CENTRAL TENDENCY		VALUATION APPROACH		POLLUTANT	POINT/NON-POINT		COMMENTS
Gibbons, D.C.	The economic value of water	N	Gibbons, D.C. (1986). The economic value of water. Washington D.C.: RFF.		USA	Colorado River		1980	USD	39.24	39.24	Reported	Mean		Damages avoided		Salinity	Point/non-point
Gibbons, D.C.	The economic value of water	N	Gibbons, D.C. (1986). The economic value of water. Washington D.C.: RFF.		USA	Geographically non-specific		1980	USD	24.52	24.52	Reported	Unclear		Alternative cost		Thermal	Point
Gray, S.L. and Young, R.A.	The economic value of water for waste dilution: Regional forecasts to 1980	N	Gray, S.L. and Young, R.A. (1974). The economic value of water for waste dilution: Regional forecasts to 1980. Water Pollution Control Federation, 46(7) pp.1653-1662.		USA	22 regions		1965	USD	0.52 - 7.74	1.8	Summarised	Median		Alternative cost		BOD	Point		Marginal value/minimum cost combination (3.75% discount rate and 50 year plant life)
Gray, S.L. and Young, R.A.	The economic value of water for waste dilution: Regional forecasts to 1980	N	Gray, S.L. and Young, R.A. (1974). The economic value of water for waste dilution: Regional forecasts to 1980. Water Pollution Control Federation, 46(7) pp.1653-1662.		USA	22 regions		1972	USD	1.13 - 16.51	3.83	Summarised	Median		Alternative cost		BOD	Point		Marginal value/minimum cost combination (6% discount rate and 30 year plant life)
Gray, S.L. and Young, R.A.	The economic value of water for waste dilution: Regional forecasts to 1980	N	Gray, S.L. and Young, R.A. (1974). The economic value of water for waste dilution: Regional forecasts to 1980. Water Pollution Control Federation, 46(7) pp.1653-1662.		USA	22 regions		1972	USD	0.35 - 16.12	2.05	Summarised	Median		Alternative cost		BOD	Point		Marginal value 70/50% treatment (6% discount rate and 30 year plant life)
Gray, S.L. and Young, R.A.	The economic value of water for waste dilution: Regional forecasts to 1980	N	Gray, S.L. and Young, R.A. (1974). The economic value of water for waste dilution: Regional forecasts to 1980. Water Pollution Control Federation, 46(7) pp.1653-1662.		USA	22 regions		1965	USD	0.17 - 7.56	0.96	Summarised	Median		Alternative cost		BOD	Point		Marginal value 70/50% treatment (3.75% discount rate and 50 year plant life)
Hastay, M.	The Colombia River as a resource: Socioeconomic consideration of diversion and the value of Colombia River water, Part A	Y	Young, R.A. and Gray, S.L. with Held, R.b. and Mack, R.S. (1973). Economic value of water: Concepts and empirical estimates. Technical Report to the National Water Commission NTIS no. PB210356. Springfield (VA): National Technical Information Service		USA	Colombia River		1971	USD	0.23	0.23	Reported	N/A		Alternative cost		BOD	Point/non-point
Meritt, L.B. and Mar, B.W.	Marginal values of dilution water	N	Meritt, L.B. and Mar, B.W. (1969). Marginal values of dilution water. Water Resources Research, 5(6), pp.1186-1195.		USA	Williamette Basin		1968	USD	2.85	2.85	Reported	Value of dilution water summed over the river reaches		Alternative cost		BOD	Point
Meritt, L.B. and Mar, B.W.	Marginal values of dilution water	N	Meritt, L.B. and Mar, B.W. (1969). Marginal values of dilution water. Water Resources Research, 5(6), pp.1186-1195.		USA	Colombia River Basin		1968	USD	0.21 - 4.46	1.03	Summarised	Median		Alternative cost		BOD	Point		Plant size 2.5mgd (millions of gallons per day)
Meritt, L.B. and Mar, B.W.	Marginal values of dilution water	N	Meritt, L.B. and Mar, B.W. (1969). Marginal values of dilution water. Water Resources Research, 5(6), pp.1186-1195.		USA	Colombia River Basin		1968	USD	0.09 - 3.59	0.7	Summarised	Median		Alternative cost		BOD	Point		Plant size 10 mgd (millions of gallons per day)
Meritt, L.B. and Mar, B.W.	Marginal values of dilution water	N	Meritt, L.B. and Mar, B.W. (1969). Marginal values of dilution water. Water Resources Research, 5(6), pp.1186-1195.		USA	Colombia River Basin		1968	USD	0.07 - 2.54	0.52	Summarised	Median		Alternative cost		BOD	Point		Plant size 50 mgd (millions of gallons per day)
Renshaw, E.F.	Value of an acre foot of water	N	Renshaw, E.F. (1958). Value of an Acre-foot of Water. American Water Works Association, 50(3), pp.303-309.		USA	Geographically non-specific		1958	USD	16.39	16.39	Reported	Mean		Alternative cost		Non-specific	Point/non-point
Russell, C.S.	Industrial water use	Y	Young, R.A. and Gray, S.L. with Held, R.b. and Mack, R.S. (1973). Economic value of water: Concepts and empirical estimates. Technical Report to the National Water Commission NTIS no. PB210356. Springfield (VA): National Technical Information Service		USA	Geographically non-specific		1970	USD	3.77	3.77	Reported	N/A		Alternative cost		Thermal	Point
13

## Sheet: USA Wildlife Habitat
USA WILDLIFE HABITAT
AUTHOR	STUDY TITLE	SECONDARY SOURCE (Y/N)	FULL REFERENCE		COUNTRY NAME	LOCATION		YEAR VAL	ORIGINAL CURRENCY	VALUE RANGE 2014 USD/AF	2014 USD/AF	REPORTED/SUMMARISED	MEASURE OF CENTRAL TENDENCY		VALUATION APPROACH		WILDLIFE HABITAT		COMMENTS
Aylward, B., Seely, H., Hartwell, R. and Dengel, J.	The economic value of water for agricultural, domestic and industrial uses: A global compilation of economic studies and market prices	N	Aylward, B., Seely, H., Hartwell, R. and Dengel, J. (2010). The economic value of water for agricultural, domestic and industrial uses: A global compilation of economic studies and market prices [online]. Ecosystem Economics. Available at: http://www.ecosystemeconomics.com/Resources_files/Aylward%20et%20al%20(2010)%20 Value%20of%20Water.pdf.		USA	California Central Valley		2009	USD	161.08	161.08	Reported	N/A		Water market transaction		Environmental purposes unspecified		Short term lease value
Bollman, F.H.	A simple comparison of values: Salmon and low value irrigation crops	Y	Gibbons, D.C. (1986). The economic Value of Water. Washington D.C.: Resources for the Future.		USA	Toulumne River (California)		1980	USD	98.09	98.09	Reported	N/A		Unclear		Salmon spawning
Bush, A.	Is the Trinity River dying?	Y	Gibbons, D.C. (1986). The economic Value of Water. Washington D.C.: Resources for the Future.		USA	Trinity River (California)		1980	USD	56.4	56.4	Reported	N/A		Unclear		Fish hatchery
Loomis, J.B., Quattlebaum, K., Brown, T.C. and Alexander, S.J.	Expanding institutional arrangements for acquiring water for environmental purposes: Transactions evidence for the western United States	N	Loomis, J.B., Quattlebaum, K., Brown, T.C. and Alexander, S.J. (2003). Expanding institutional arrangements for acquiring water for environmental purposes: Transactions evidence for the Western United States. International Journal of Water Resources Development, 19(1), pp.21-28.		USA	Arizona		1999	USD	55.73	55.73	Reported	N/A		Water market transaction		Environmental purposes unspecified
Loomis, J.B., Quattlebaum, K., Brown, T.C. and Alexander, S.J.	Expanding institutional arrangements for acquiring water for environmental purposes: Transactions evidence for the western United States	N	Loomis, J.B., Quattlebaum, K., Brown, T.C. and Alexander, S.J. (2003). Expanding institutional arrangements for acquiring water for environmental purposes: Transactions evidence for the Western United States. International Journal of Water Resources Development, 19(1), pp.21-28.		USA	California		1999	USD	65.24	65.24	Reported	N/A		Water market transaction		Environmental purposes unspecified
Loomis, J.B., Quattlebaum, K., Brown, T.C. and Alexander, S.J.	Expanding institutional arrangements for acquiring water for environmental purposes: Transactions evidence for the western United States	N	Loomis, J.B., Quattlebaum, K., Brown, T.C. and Alexander, S.J. (2003). Expanding institutional arrangements for acquiring water for environmental purposes: Transactions evidence for the Western United States. International Journal of Water Resources Development, 19(1), pp.21-28.		USA	Colorado		1999	USD	14.95	14.95	Reported	N/A		Water market transaction		Environmental purposes unspecified
Loomis, J.B., Quattlebaum, K., Brown, T.C. and Alexander, S.J.	Expanding institutional arrangements for acquiring water for environmental purposes: Transactions evidence for the western United States	N	Loomis, J.B., Quattlebaum, K., Brown, T.C. and Alexander, S.J. (2003). Expanding institutional arrangements for acquiring water for environmental purposes: Transactions evidence for the Western United States. International Journal of Water Resources Development, 19(1), pp.21-28.		USA	Idaho		1999	USD	25.83	25.83	Reported	N/A		Water market transaction		Environmental purposes unspecified
Loomis, J.B., Quattlebaum, K., Brown, T.C. and Alexander, S.J.	Expanding institutional arrangements for acquiring water for environmental purposes: Transactions evidence for the western United States	N	Loomis, J.B., Quattlebaum, K., Brown, T.C. and Alexander, S.J. (2003). Expanding institutional arrangements for acquiring water for environmental purposes: Transactions evidence for the Western United States. International Journal of Water Resources Development, 19(1), pp.21-28.		USA	Montana		1999	USD	2.72	2.72	Reported	N/A		Water market transaction		Environmental purposes unspecified
Loomis, J.B., Quattlebaum, K., Brown, T.C. and Alexander, S.J.	Expanding institutional arrangements for acquiring water for environmental purposes: Transactions evidence for the western United States	N	Loomis, J.B., Quattlebaum, K., Brown, T.C. and Alexander, S.J. (2003). Expanding institutional arrangements for acquiring water for environmental purposes: Transactions evidence for the Western United States. International Journal of Water Resources Development, 19(1), pp.21-28.		USA	New Mexico		1999	USD	8.84	8.84	Reported	N/A		Water market transaction		Environmental purposes unspecified
Loomis, J.B., Quattlebaum, K., Brown, T.C. and Alexander, S.J.	Expanding institutional arrangements for acquiring water for environmental purposes: Transactions evidence for the western United States	N	Loomis, J.B., Quattlebaum, K., Brown, T.C. and Alexander, S.J. (2003). Expanding institutional arrangements for acquiring water for environmental purposes: Transactions evidence for the Western United States. International Journal of Water Resources Development, 19(1), pp.21-28.		USA	Oregon		1999	USD	154.95	154.95	Reported	N/A		Water market transaction		Environmental purposes unspecified
Loomis, J.B., Quattlebaum, K., Brown, T.C. and Alexander, S.J.	Expanding institutional arrangements for acquiring water for environmental purposes: Transactions evidence for the western United States	N	Loomis, J.B., Quattlebaum, K., Brown, T.C. and Alexander, S.J. (2003). Expanding institutional arrangements for acquiring water for environmental purposes: Transactions evidence for the Western United States. International Journal of Water Resources Development, 19(1), pp.21-28.		USA	Washington		1999	USD	46.21	46.21	Reported	N/A		Water market transaction		Environmental purposes unspecified
Loomis, J.B., Quattlebaum, K., Brown, T.C. and Alexander, S.J.	Expanding institutional arrangements for acquiring water for environmental purposes: Transactions evidence for the western United States	N	Loomis, J.B., Quattlebaum, K., Brown, T.C. and Alexander, S.J. (2003). Expanding institutional arrangements for acquiring water for environmental purposes: Transactions evidence for the Western United States. International Journal of Water Resources Development, 19(1), pp.21-28.		USA	Western states		1999	USD	62.28	62.28	Reported	N/A		Water market transaction		In-stream flow
Loomis, J.B., Quattlebaum, K., Brown, T.C. and Alexander, S.J.	Expanding institutional arrangements for acquiring water for environmental purposes: Transactions evidence for the western United States	N	Loomis, J.B., Quattlebaum, K., Brown, T.C. and Alexander, S.J. (2003). Expanding institutional arrangements for acquiring water for environmental purposes: Transactions evidence for the Western United States. International Journal of Water Resources Development, 19(1), pp.21-28.		USA	Western states		1999	USD	79.27	79.27	Reported	N/A		Water market transaction		Threatened and endangered species
Loomis, J.B., Quattlebaum, K., Brown, T.C. and Alexander, S.J.	Expanding institutional arrangements for acquiring water for environmental purposes: Transactions evidence for the western United States	N	Loomis, J.B., Quattlebaum, K., Brown, T.C. and Alexander, S.J. (2003). Expanding institutional arrangements for acquiring water for environmental purposes: Transactions evidence for the Western United States. International Journal of Water Resources Development, 19(1), pp.21-28.		USA	Western states		1999	USD	55.48	55.48	Reported	N/A		Water market transaction		Fish
Loomis, J.B., Quattlebaum, K., Brown, T.C. and Alexander, S.J.	Expanding institutional arrangements for acquiring water for environmental purposes: Transactions evidence for the western United States	N	Loomis, J.B., Quattlebaum, K., Brown, T.C. and Alexander, S.J. (2003). Expanding institutional arrangements for acquiring water for environmental purposes: Transactions evidence for the Western United States. International Journal of Water Resources Development, 19(1), pp.21-28.		USA	Western states		1999	USD	48.29	48.29	Reported	N/A		Water market transaction		Wildlife
Loomis, J.B., Quattlebaum, K., Brown, T.C. and Alexander, S.J.	Expanding institutional arrangements for acquiring water for environmental purposes: Transactions evidence for the western United States	N	Loomis, J.B., Quattlebaum, K., Brown, T.C. and Alexander, S.J. (2003). Expanding institutional arrangements for acquiring water for environmental purposes: Transactions evidence for the Western United States. International Journal of Water Resources Development, 19(1), pp.21-28.		USA	Western states		1999	USD	74.87	74.87	Reported	N/A		Water market transaction		Wetlands
Loomis, J.B., Quattlebaum, K., Brown, T.C. and Alexander, S.J.	Expanding institutional arrangements for acquiring water for environmental purposes: Transactions evidence for the western United States	N	Loomis, J.B., Quattlebaum, K., Brown, T.C. and Alexander, S.J. (2003). Expanding institutional arrangements for acquiring water for environmental purposes: Transactions evidence for the Western United States. International Journal of Water Resources Development, 19(1), pp.21-28.		USA	Western states		1999	USD	55.32	55.32	Reported	N/A		Water market transaction		Ecosystem services
Moore, D. and Willey, Z.	Water in the American West: Institutional evolution and environmental restoration in the 21st century	N	Moore, D. and Willey, Z. (1991). Water in the American West: Institutional evolution and environmental restoration in the 21st Century. University of Colorado Law Review, 62, p.775-826.		USA	California		1991	USD	48.9	48.9	Reported	N/A		Unclear		Fish hatchery
Moore, D. and Willey, Z.	Water in the American West: Institutional evolution and environmental restoration in the 21st century	N	Moore, D. and Willey, Z. (1991). Water in the American West: Institutional evolution and environmental restoration in the 21st Century. University of Colorado Law Review, 62, p.775-826.		USA	California		1991	USD	83.6	83.6	Reported	N/A		Unclear		Salmon spawning
Moore, D. and Willey, Z.	Water in the American West: Institutional evolution and environmental restoration in the 21st century	N	Moore, D. and Willey, Z. (1991). Water in the American West: Institutional evolution and environmental restoration in the 21st Century. University of Colorado Law Review, 62, p.775-826.		USA	Grasslands Water District (California)		1991	USD	10.57 - 11.83	11.2	Summarised	Median		Unclear		Environmental purposes unspecified		Median value in range given.
Postel, S. and Carpenter, S.	Freshwater ecosystem services	N	Postel, S. and Carpenter, S. (1997). Freshwater ecosystem services. In: Daily, G.C. (ed). Natures services: Societal dependence on natural ecosystems. Washington: Island Press.		USA	Sacramento-San Joaquin Delta (Colorado)		1994	USD	73.75	73.75	Reported	N/A		Water market transaction		Migrating fish and wildlife refuges
Postel, S. and Carpenter, S.	Freshwater ecosystem services	N	Postel, S. and Carpenter, S. (1997). Freshwater ecosystem services. In: Daily, G.C. (ed). Natures services: Societal dependence on natural ecosystems. Washington: Island Press.		USA	Upper Snake River (Oregon)		1994	USD	117.99	117.99	Reported	N/A		Water market transaction		Migrating salmon
Postel, S. and Carpenter, S.	Freshwater ecosystem services	N	Postel, S. and Carpenter, S. (1997). Freshwater ecosystem services. In: Daily, G.C. (ed). Natures services: Societal dependence on natural ecosystems. Washington: Island Press.		USA	San Luis Kesterson Wildlife Refuge		1992	USD	30.84	30.84	Reported	N/A		Water market transaction		Wetland maintenance
Renshaw, E.F.	Value of an acre foot of water	N	Renshaw, E.F. (1958). Value of an acre-foot of water. American Water Works Association, 50(3), pp.303-309.		USA	Geographically non-specific		1958	USD	0.16	0.16	Reported	Mean		Value of catch		Commercial fishing
24

## Sheet: USA Wildlife Hab (Water Right)
USA WILDLIFE HABITAT (WATER RIGHT)
AUTHOR	STUDY TITLE	SECONDARY SOURCE (Y/N)	FULL REFERENCE		COUNTRY NAME	LOCATION		YEAR VAL	ORIGINAL CURRENCY	VALUE RANGE 2014 USD/AF	2014 USD/AF	REPORTED/SUMMARISED	MEASURE OF CENTRAL TENDENCY		VALUATION APPROACH		WILDLIFE HABITAT		COMMENTS
Aylward, B., Seely, H., Hartwell, R. and Dengel, J.	The economic value of water for agricultural, domestic and industrial uses: A global compilation of economic studies and market prices	N	Aylward, B., Seely, H., Hartwell, R. and Dengel, J. (2010). The economic value of water for agricultural, domestic and industrial uses: A global compilation of economic studies and market prices [online]. Ecosystem Economics. Available at: http://www.ecosystemeconomics.com/Resources_files/Aylward%20et%20al%20(2010)%20 Value%20of%20Water.pdf.		USA	Truckee basin (Nevada)		2009	USD	5369.49	5369.49	Reported	N/A		Water market transaction		Environmental purposes unspecified
Loomis, J.B., Quattlebaum, K., Brown, T.C. and Alexander, S.J.	Expanding institutional arrangements for acquiring water for environmental purposes: Transactions evidence for the western United States	N	Loomis, J.B., Quattlebaum, K., Brown, T.C. and Alexander, S.J. (2003). Expanding institutional arrangements for acquiring water for environmental purposes: Transactions evidence for the Western United States. International Journal of Water Resources Development, 19(1), pp.21-28.		USA	Arizona		1999	USD	57.09	57.09	Reported	N/A		Water market transaction		Environmental purposes unspecified
Loomis, J.B., Quattlebaum, K., Brown, T.C. and Alexander, S.J.	Expanding institutional arrangements for acquiring water for environmental purposes: Transactions evidence for the western United States	N	Loomis, J.B., Quattlebaum, K., Brown, T.C. and Alexander, S.J. (2003). Expanding institutional arrangements for acquiring water for environmental purposes: Transactions evidence for the Western United States. International Journal of Water Resources Development, 19(1), pp.21-28.		USA	California		1999	USD	3828.99	3828.99	Reported	N/A		Water market transaction		Environmental purposes unspecified
Loomis, J.B., Quattlebaum, K., Brown, T.C. and Alexander, S.J.	Expanding institutional arrangements for acquiring water for environmental purposes: Transactions evidence for the western United States	N	Loomis, J.B., Quattlebaum, K., Brown, T.C. and Alexander, S.J. (2003). Expanding institutional arrangements for acquiring water for environmental purposes: Transactions evidence for the Western United States. International Journal of Water Resources Development, 19(1), pp.21-28.		USA	Colorado		1999	USD	1478.86	1478.86	Reported	N/A		Water market transaction		Environmental purposes unspecified
Loomis, J.B., Quattlebaum, K., Brown, T.C. and Alexander, S.J.	Expanding institutional arrangements for acquiring water for environmental purposes: Transactions evidence for the western United States	N	Loomis, J.B., Quattlebaum, K., Brown, T.C. and Alexander, S.J. (2003). Expanding institutional arrangements for acquiring water for environmental purposes: Transactions evidence for the Western United States. International Journal of Water Resources Development, 19(1), pp.21-28.		USA	Idaho		1999	USD	178.06	178.06	Reported	N/A		Water market transaction		Environmental purposes unspecified
Loomis, J.B., Quattlebaum, K., Brown, T.C. and Alexander, S.J.	Expanding institutional arrangements for acquiring water for environmental purposes: Transactions evidence for the western United States	N	Loomis, J.B., Quattlebaum, K., Brown, T.C. and Alexander, S.J. (2003). Expanding institutional arrangements for acquiring water for environmental purposes: Transactions evidence for the Western United States. International Journal of Water Resources Development, 19(1), pp.21-28.		USA	Nebraska		1999	USD	1079.24	1079.24	Reported	N/A		Water market transaction		Environmental purposes unspecified
Loomis, J.B., Quattlebaum, K., Brown, T.C. and Alexander, S.J.	Expanding institutional arrangements for acquiring water for environmental purposes: Transactions evidence for the western United States	N	Loomis, J.B., Quattlebaum, K., Brown, T.C. and Alexander, S.J. (2003). Expanding institutional arrangements for acquiring water for environmental purposes: Transactions evidence for the Western United States. International Journal of Water Resources Development, 19(1), pp.21-28.		USA	Nevada		1999	USD	1352.45	1352.45	Reported	N/A		Water market transaction		Environmental purposes unspecified
Loomis, J.B., Quattlebaum, K., Brown, T.C. and Alexander, S.J.	Expanding institutional arrangements for acquiring water for environmental purposes: Transactions evidence for the western United States	N	Loomis, J.B., Quattlebaum, K., Brown, T.C. and Alexander, S.J. (2003). Expanding institutional arrangements for acquiring water for environmental purposes: Transactions evidence for the Western United States. International Journal of Water Resources Development, 19(1), pp.21-28.		USA	Oregon		1999	USD	330.3	330.3	Reported	N/A		Water market transaction		Environmental purposes unspecified
Loomis, J.B., Quattlebaum, K., Brown, T.C. and Alexander, S.J.	Expanding institutional arrangements for acquiring water for environmental purposes: Transactions evidence for the western United States	N	Loomis, J.B., Quattlebaum, K., Brown, T.C. and Alexander, S.J. (2003). Expanding institutional arrangements for acquiring water for environmental purposes: Transactions evidence for the Western United States. International Journal of Water Resources Development, 19(1), pp.21-28.		USA	Utah		1999	USD	1631.09	1631.09	Reported	N/A		Water market transaction		Environmental purposes unspecified
Loomis, J.B., Quattlebaum, K., Brown, T.C. and Alexander, S.J.	Expanding institutional arrangements for acquiring water for environmental purposes: Transactions evidence for the western United States	N	Loomis, J.B., Quattlebaum, K., Brown, T.C. and Alexander, S.J. (2003). Expanding institutional arrangements for acquiring water for environmental purposes: Transactions evidence for the Western United States. International Journal of Water Resources Development, 19(1), pp.21-28.		USA	Washington		1999	USD	1128.17	1128.17	Reported	N/A		Water market transaction		Environmental purposes unspecified
Loomis, J.B., Quattlebaum, K., Brown, T.C. and Alexander, S.J.	Expanding institutional arrangements for acquiring water for environmental purposes: Transactions evidence for the western United States	N	Loomis, J.B., Quattlebaum, K., Brown, T.C. and Alexander, S.J. (2003). Expanding institutional arrangements for acquiring water for environmental purposes: Transactions evidence for the Western United States. International Journal of Water Resources Development, 19(1), pp.21-28.		USA	Western states		1999	USD	1023.51	1023.51	Reported	N/A		Water market transaction		In-stream flow
Loomis, J.B., Quattlebaum, K., Brown, T.C. and Alexander, S.J.	Expanding institutional arrangements for acquiring water for environmental purposes: Transactions evidence for the western United States	N	Loomis, J.B., Quattlebaum, K., Brown, T.C. and Alexander, S.J. (2003). Expanding institutional arrangements for acquiring water for environmental purposes: Transactions evidence for the Western United States. International Journal of Water Resources Development, 19(1), pp.21-28.		USA	Western states		1999	USD	1372.84	1372.84	Reported	N/A		Water market transaction		Threatened and endangered species
Loomis, J.B., Quattlebaum, K., Brown, T.C. and Alexander, S.J.	Expanding institutional arrangements for acquiring water for environmental purposes: Transactions evidence for the western United States	N	Loomis, J.B., Quattlebaum, K., Brown, T.C. and Alexander, S.J. (2003). Expanding institutional arrangements for acquiring water for environmental purposes: Transactions evidence for the Western United States. International Journal of Water Resources Development, 19(1), pp.21-28.		USA	Western states		1999	USD	694.57	694.57	Reported	N/A		Water market transaction		Fish
Loomis, J.B., Quattlebaum, K., Brown, T.C. and Alexander, S.J.	Expanding institutional arrangements for acquiring water for environmental purposes: Transactions evidence for the western United States	N	Loomis, J.B., Quattlebaum, K., Brown, T.C. and Alexander, S.J. (2003). Expanding institutional arrangements for acquiring water for environmental purposes: Transactions evidence for the Western United States. International Journal of Water Resources Development, 19(1), pp.21-28.		USA	Western states		1999	USD	1385.07	1385.07	Reported	N/A		Water market transaction		Wildlife
Loomis, J.B., Quattlebaum, K., Brown, T.C. and Alexander, S.J.	Expanding institutional arrangements for acquiring water for environmental purposes: Transactions evidence for the western United States	N	Loomis, J.B., Quattlebaum, K., Brown, T.C. and Alexander, S.J. (2003). Expanding institutional arrangements for acquiring water for environmental purposes: Transactions evidence for the Western United States. International Journal of Water Resources Development, 19(1), pp.21-28.		USA	Western states		1999	USD	1510.12	1510.12	Reported	N/A		Water market transaction		Wetlands
Loomis, J.B., Quattlebaum, K., Brown, T.C. and Alexander, S.J.	Expanding institutional arrangements for acquiring water for environmental purposes: Transactions evidence for the western United States	N	Loomis, J.B., Quattlebaum, K., Brown, T.C. and Alexander, S.J. (2003). Expanding institutional arrangements for acquiring water for environmental purposes: Transactions evidence for the Western United States. International Journal of Water Resources Development, 19(1), pp.21-28.		USA	Western states		1999	USD	1442.16	1442.16	Reported	N/A		Water market transaction		Ecosystem services
Moore, D. and Willey, Z.	Water in the American West: Institutional evolution and environmental restoration in the 21st Century	N	Moore, D. and Willey, Z. (1991). Water in the American West: Institutional evolution and environmental restoration in the 21st Century. University of Colorado Law Review, 62, p.775-826.		USA	Stillwater wildlife refuge (Nevada)		1991	USD	473.19	473.19	Reported	Unclear		Unclear		Environmental purposes unspecified		This appears to be a capitalised asset value given its size. However, it is not explicitly noted as such.
Postel, S. and Carpenter, S.	Freshwater ecosystem services	N	Postel, S. and Carpenter, S. (1997). Freshwater ecosystem services. In: Daily, G.C. (ed). Natures services: Societal dependence on natural ecosystems. Washington: Island Press.		USA	Lohonton Valley Wetlands (Nevada)		1989	USD	338.02 - 507.03	422.52	Summarised	Median		Water market transaction		Wetland maintenance		Median value within range given.
18

## Sheet: USA Recreation
USA RECREATION
AUTHOR	STUDY TITLE	SECONDARY SOURCE (Y/N)	FULL REFERENCE		COUNTRY NAME	LOCATION		YEAR VAL	ORIGINAL CURRENCY	VALUE RANGE 2014 USD/AF	2014 USD/AF	REPORTED/SUMMARISED	MEASURE OF CENTRAL TENDENCY		VALUATION APPROACH		FLOW VARIATION	RECREATION ACTIVITY	SITE CHARACTERISTICS		COMMENTS
Amirfathi, P., Narayanan, R., Bishop, B. and Larson, D.	A methodology for estimating instream flow values for recreation	N	Amirfathi, P., Narayanan, R., Bishop, B. and Larson, D. (1985). A methodology for estimating instream flow values for recreation. Utah Water Research Laboratory. Available at: http://digitalcommons.usu.edu/water_rep/648/		USA	Blacksmith River (Utah)		1985	USD	140.69	140.69	Reported	N/A		Travel cost method		25% of peak 1982 levels	Fishing	River
Amirfathi, P., Narayanan, R., Bishop, B. and Larson, D.	A methodology for estimating instream flow values for recreation	N	Amirfathi, P., Narayanan, R., Bishop, B. and Larson, D. (1985). A methodology for estimating instream flow values for recreation. Utah Water Research Laboratory. Available at: http://digitalcommons.usu.edu/water_rep/648/		USA	Little Bear River (Utah)		1985	USD	58.86	58.86	Reported	N/A		Travel cost method		25% of peak 1982 levels	Fishing	River
Bishop, R., Boyle, K., Welsh, M., Baumgartner, R. and Rathbun, P.	Glen canyon dam releases and downstream recreation: An analysis of user preferences and economic values	Y	Brown, T.C. (1991). Water for wilderness areas: Instream flow needs, protection, and economic value. Rivers, 2(4), pp.311-325.		USA	Colorado River (Arizona)		1987	USD	1.82	1.82	Reported	N/A		Contingent valuation		Low flow 10,000 CFS	Rafting	River
Booker, J.F. and Colby, B.G.	Competing water uses in the Southwestern United States: Valuing drought damages	N	Booker, J.F. and Colby, B.G. (1995). Competing water uses in the Southwestern United States: Valuing drought damages. Water Resources Bulletin, 31(5).		USA	Southwest		1995	USD	33.23	33.23	Reported	N/A		Unspecified		Value of additional flows during low flow periods	Anglers	River
Booker, J.F. and Colby, B.G.	Competing water uses in the Southwestern United States: Valuing drought damages	N	Booker, J.F. and Colby, B.G. (1995). Competing water uses in the Southwestern United States: Valuing drought damages. Water Resources Bulletin, 31(5).		USA	Southwest		1995	USD	8.67	8.67	Reported	N/A		Unspecified		Value of additional flows during low flow periods	Shoreline recreation	River
Colby, B.G.	The economic value of instream flows: Can instream values compete in the market for water rights?	Y	Postel, S. and Carpenter, S. (1997). Freshwater ecosystem services. In: Daily, G.C. (ed). Natures services: Societal dependence on natural ecosystems. Washington: Island Press.		USA	Colorado		1989	USD	35.49	35.49	Reported	N/A		Unspecified		Low flows	Fishing	Unspecified
Cooper, J. and Loomis, J.B.	Testing whether waterfowl hunting benefits increase with greater water deliveries to wetlands	N	Cooper, J. and Loomis, J. (1993). Testing whether waterfowl hunting benefits increase with greater water deliveries to wetlands. Environmental and Resource Economics, 3(6), pp. 545-561.		USA	Kesterson Wildlife Refuge (California)		1990	USD	1.48 - 6.26	3.75	Summarised	Median		Travel cost method (Zonal)		An additional acre foot	Waterfowl hunting	Wetland		Median value across the different regression models and the lower, upper and average value estimates that each model generated
Cooper, J. and Loomis, J.B.	Testing whether waterfowl hunting benefits increase with greater water deliveries to wetlands	N	Cooper, J. and Loomis, J. (1993). Testing whether waterfowl hunting benefits increase with greater water deliveries to wetlands. Environmental and Resource Economics, 3(6), pp. 545-561.		USA	Los Banos Wildlife Refuge (California)		1990	USD	3.83 - 20.63	15.03	Summarised	Median		Travel cost method (Zonal)		An additional acre foot	Waterfowl hunting	Wetland		Median value across the different regression models and the lower, upper and average value estimates that each model generated
Cooper, J. and Loomis, J.B.	Testing whether waterfowl hunting benefits increase with greater water deliveries to wetlands	N	Cooper, J. and Loomis, J. (1993). Testing whether waterfowl hunting benefits increase with greater water deliveries to wetlands. Environmental and Resource Economics, 3(6), pp. 545-561.		USA	Mendota Wildlife Refuge (California)		1990	USD	9.05 - 38.27	29.73	Summarised	Median		Travel cost method (Zonal)		An additional acre foot	Waterfowl hunting	Wetland		Median value across the different regression models and the lower, upper and average value estimates that each model generated
Cooper, J. and Loomis, J.B.	Testing whether waterfowl hunting benefits increase with greater water deliveries to wetlands	N	Cooper, J. and Loomis, J. (1993). Testing whether waterfowl hunting benefits increase with greater water deliveries to wetlands. Environmental and Resource Economics, 3(6), pp. 545-561.		USA	San Luis Wildlife Refuge (California)		1990	USD	2.85 - 13.33	10.58	Summarised	Median		Travel cost method (Zonal)		An additional acre foot	Waterfowl hunting	Wetland		Median value across the different regression models and the lower, upper and average value estimates that each model generated
Cooper, J. and Loomis, J.B.	Testing whether waterfowl hunting benefits increase with greater water deliveries to wetlands	N	Cooper, J. and Loomis, J. (1993). Testing whether waterfowl hunting benefits increase with greater water deliveries to wetlands. Environmental and Resource Economics, 3(6), pp. 545-561.		USA	Volta Wildlife Refuge (California)		1990	USD	3.42 - 14.44	8.64	Summarised	Median		Travel cost method (Zonal)		An additional acre foot	Waterfowl hunting	Wetland		Median value across the different regression models and the lower, upper and average value estimates that each model generated
Cooper, J. and Loomis, J.B.	Testing whether waterfowl hunting benefits increase with greater water deliveries to wetlands	N	Cooper, J. and Loomis, J. (1993). Testing whether waterfowl hunting benefits increase with greater water deliveries to wetlands. Environmental and Resource Economics, 3(6), pp. 545-561.		USA	Merced Wildlife Refuge (California)		1990	USD	0.41 - 13.49	1.68	Summarised	Median		Travel cost method (Zonal)		An additional acre foot	Waterfowl hunting	Wetland		Median value across the different regression models and the lower, upper and average value estimates that each model generated
Creel, M. and Loomis, J.	Recreation value of water to wetlands in the San Joaquin Valley: Linked multinomial logit and count data trip frequency models	N	Creel, M., and Loomis, J. (1992). Recreation value of water to wetlands in the San Joaquin Valley: Linked multinomial logit and count data trip frequency models. Water Resources Research, 28(10), pp. 2597–2606.		USA	San Joaquin Valley (California)		1989	USD	512.10 - 588.15	550.12	Summarised	Median		Linked selection model and count data trip frequency		62,880 acre feet	Wildlife viewing, fishing and waterfowl hunting	Six river destinations, National Wildlife Refuges and State Wildlife Management Areas		Median value across two water redistribution scenarios
Daubert, J.T. and Young, R.A.	Recreational demands for maintaining instream flows: A contingent valuation approach.	N	Daubert, J.T. and Young, R.A. (1981). Recreational demands for maintaining instream flows: A contingent valuation approach. American Journal of Agricultural Economics, 63(4), pp. 666–676		USA	Poudre River (Colorado)		1978	USD	-37.07 - 59.07	4.15	Summarised	Median		Contingent valuation		100-700 CFS	Fishing	River		Median value across different rates of flow and across different months (May to October)
Daubert, J.T. and Young, R.A.	Economic benefits from instream flow in a Colorado mountain stream	N	Duabert, J.T. and Young, R.A. (1979). Economic benefits from instream flow in a Colorado mountain stream. Colorado Water Resources Research Institute Completion Report No. 91 (Study Number 36). Fort Collins, CO: Colorado State University.		USA	Poudre River (Colorado)		1978	USD	-37.07 - 92.67	9.77	Summarised	Median		Contingent valuation		50-700 CFS	Fishing	River		Median value across different rates of flow, months and TCM models.
Duffield, J.W., Neher, C.J. and Brown, T.C.	Recreation benefits of instream flow: Application to Montana's Big Hole and Bitterroot Rivers	N	Duffield, J.W., Neher, C.J. and Brown, T.C. (1992). Recreation benefits of instream flow: Application to Montana's Big Hole and Bitterroot Rivers. Water Resources Research, 28(9), pp.2169-2181.		USA	Big Hole River (Montana)		1988	USD	1.95 - 44.69	21.46	Summarised	Median		Contingent valuation		100-2,000 CFS	Predominantly fishing	River		Median value across different rates of flow in CFS
Duffield, J.W., Neher, C.J. and Brown, T.C.	Recreation benefits of instream flow: Application to Montana's Big Hole and Bitterroot Rivers	N	Duffield, J.W., Neher, C.J. and Brown, T.C. (1992). Recreation benefits of instream flow: Application to Montana's Big Hole and Bitterroot Rivers. Water Resources Research, 28(9), pp.2169-2181.		USA	Big Hole River (Montana)		1988	USD	-0.84 - 18.10	9.62	Summarised	Median		Contingent valuation		100-2,000 CFS	Predominantly fishing	River		Median value across different rates of flow in CFS
Gibbons, D.C.	The economic value of water	N	Gibbons, D.C. (1986). The economic value of water. Washington D.C.: Resources for the Future.		USA	Yakima River system (Washington)		1976	USD	45.17	45.17	Reported	N/A		Unspecified		Minimum flows of 805 CFS	Fishing	River
Hansen, L.T. and Hallam, A.	National estimates of the recreational value of streamflow	N	Hansen, L.T. and Hallam, A. (1991). National estimates of the recreational value of streamflow. Water Resources Research, 27(2), pp.167-175.		USA	Multiple ASAs		1980	USD	0.29 - 4,073.21	8.45	Summarised	Median		Unclear		Unspecified	Fishing (trout)	River		Median value across multiple ASAs.
Hansen, L.T. and Hallam, A.	National estimates of the recreational value of streamflow	N	Hansen, L.T. and Hallam, A. (1991). National estimates of the recreational value of streamflow. Water Resources Research, 27(2), pp.167-175.		USA	Multiple ASAs		1980	USD	0.25 - 4,849.23	7.66	Summarised	Median		Unclear		Unspecified	Fishing (bass)	River		Median value across multiple ASAs.
Harpman, D.A.	The value of instream flow used to produce a recreational fishery	Y	Brown, T.C. (1991). Water for wilderness areas: Instream flow needs, protection, and economic value. Rivers, 2(4), pp.311-325.		USA	Taylor River (Colorado)		1990	USD	3.26	3.26	Reported	N/A		Contingent valuation		Critical winter low flow 40 CFS	Fishing	River
Johnson, N.S. and Adams, R.M.	Benefits of increased streamflow: The case of the John Day River steelhead fishery	N	Johnson, N.S. and Adams, R.M. (1988). Benefits of increased streamflow: The case of the John Day River steelhead fishery. Water Resources Research, 24(11), pp.1839-1846.		USA	John Day River (Oregon)		1987	USD	-0.58 - 4.29	0.33	Summarised	Median		Contingent valuation		204 CFS (mean summer flow) - 2,700 CFS (mean spring flow)	Fishing	River		Median value across different rates of flow in different seasons.
Landsford Jr, N.H. and Jones J.L.	Recreational and aesthetic value of water using Hedonic Price analysis	N	Lansford Jr, N.H. and Jones, L.L. (1995). Recreational and aesthetic value of water using hedonic price analysis. Journal of Agricultural and Resource Economics, 20(2), pp.341-355.		USA	Highland Lakes chain (Texas)		1990	USD	6.04 - 64.21	17.93	Summarised	Median		HPM		N/A	Unspecified	Lake		Median value across different discount rates and discounting periods.
Loomis, J. and McTernan, J.	Economic value of instream flow for non-commercial whitewater boating using recreation demand and contingent valuation methods	N	Loomis, J. and McTernan, J. (2014). Economic value of instream flow for non-commercial whitewater boating using recreation demand and contingent valuation methods. Environmental Management, 53(3), pp.510-519.		USA	Poudre River (Colorado)		2010	USD	-156.97 - 250.41	139.77	Summarised	Median		Contingent valuation		500 - 2,300 CFS	Non-commercial kayakers and river rafters	River		Median value across different rates of flow in CFS.
Loomis, J. and McTernan, J.	Economic value of instream flow for non-commercial whitewater boating using recreation demand and contingent valuation methods	N	Loomis, J. and McTernan, J. (2014). Economic value of instream flow for non-commercial whitewater boating using recreation demand and contingent valuation methods. Environmental Management, 53(3), pp.510-519.		USA	Poudre River (Colorado)		2010	USD	-141.92 - 235.46	149.98	Summarised	Median		Travel cost method		500 - 2,300 CFS	Non-commercial kayakers and river rafters	River		Median value across different rates of flow in CFS.
Loomis, J.B.	Comparing households’ total economic values and recreation value of instream flow in an urban river	N	Loomis, J.B. (2012). Comparing households’ total economic values and recreation value of instream flow in an urban river. Journal of Environmental Economics and Policy, 1(1), pp.517.		USA	Urban river in the city of Fort Collins (Colorado)		2007	USD	72.67	72.67	Reported	Unspecified		Contingent valuation		Annual value of flow (unknown)	Numerous/not fully specified	River
Loomis, J.B. and Creel, M.	Recreation benefits of increased flows in California's San Joaquin and Stanislaus Rivers	N	Loomis, J. and Creel, M. (1992). Recreation benefits of increased flows in California's San Joaquin and Stanislaus Rivers. Rivers, 3(1), pp.1-13.		USA	San Joaquin River (California)		1992	USD	69.74 - 179.55	135.13	Summarised	Median		Travel cost method - linked site choice and trip frequency models		62,800 AF	Fishing, waterfowl hunting and wildlife viewing	River		Median value across different flow release schedules.
Loomis, J.B. and Creel, M.	Recreation benefits of increased flows in California's San Joaquin and Stanislaus Rivers	N	Loomis, J. and Creel, M. (1992). Recreation benefits of increased flows in California's San Joaquin and Stanislaus Rivers. Rivers, 3(1), pp.1-13.		USA	Stanislaus River (California)		1992	USD	16.70 - 20.74	19.86	Summarised	Median		Travel cost method - linked site choice and trip frequency models		10,000 AF	Fishing, waterfowl hunting and wildlife viewing	River		Median value across different flow release schedules.
Loomis, J.B., Quattlebaum, K., Brown, T.C. and Alexander, S.J.	Expanding institutional arrangements for acquiring water for environmental purposes: Transactions evidence for the Western United States	N	Loomis, J.B., Quattlebaum, K., Brown, T.C. and Alexander, S.J. (2003). Expanding institutional arrangements for acquiring water for environmental purposes: Transactions evidence for the Western United States. International Journal of Water Resources Development, 19(1), pp.21-28.		USA	Western USA		1999	USD	13.32	13.32	Reported	Mean		Water market transaction (lease)		N/A	Unspecified	Unspecified
Moore, D. and Willey, Z.	Water in the American west: Institutional evolution and environmental restoration in the 21st Century	N	Moore, D. and Willey, Z. (1991). Water in the American West: Institutional Evolution and Environmental Restoration in the 21st Century. University of Colorado Law Review, 62, p.775-826.		USA	New Mexico		1991	USD	25.24 - 42.59	33.91	Summarised	Median		Unspecified		Unspecified	Unspecified	Unspecified		Median value within range given.
Narayanan, R.	Evaluation of recreational benefits of instream flows	Y	Brown, T.C. (1991). Water for wilderness areas: Instream flow needs, protection, and economic value. Rivers, 2(4), pp.311-325.		USA	Blacksmith Fork River (Utah)		1986	USD	1.86	1.86	Reported	N/A		Travel cost method		Low flow 80 CFS	Camping, hiking and fishing	River
Neher, C.J.	Economic value of instream flows in Montana: A travel cost model approach	N	Neher, C.J. (1989). Economic value of instream flows in Montana: A travel cost model approach. Masters Dissertation. University of Montana.		USA	Bitterroot River (Montana)		1985	USD	12.43	12.43	Reported	N/A		Travel cost method		25% decline in flows - total discharge 479,080 AF	Fishing	River
Neher, C.J.	Economic value of instream flows in Montana: A travel cost model approach	N	Neher, C.J. (1989). Economic value of instream flows in Montana: A travel cost model approach. Masters Dissertation. University of Montana.		USA	Upper Clark Fork (Montana)		1985	USD	1.16	1.16	Reported	N/A		Travel cost method		25% decline in flows - total discharge 1,700,970 AF	Fishing	River
Neher, C.J.	Economic value of instream flows in Montana: A travel cost model approach	N	Neher, C.J. (1989). Economic value of instream flows in Montana: A travel cost model approach. Masters Dissertation. University of Montana.		USA	Upper Flathead (Montana)		1985	USD	0.42	0.42	Reported	N/A		Travel cost method		25% decline in flows - total discharge 7,251,400 AF	Fishing	River
Neher, C.J.	Economic value of instream flows in Montana: A travel cost model approach	N	Neher, C.J. (1989). Economic value of instream flows in Montana: A travel cost model approach. Masters Dissertation. University of Montana.		USA	Upper Yellowstone (Montana)		1985	USD	9.68	9.68	Reported	N/A		Travel cost method		25% decline in flows - total discharge 2,163,910 AF	Fishing	River
Neher, C.J.	Economic value of instream flows in Montana: A travel cost model approach	N	Neher, C.J. (1989). Economic value of instream flows in Montana: A travel cost model approach. Masters Dissertation. University of Montana.		USA	Regional 19 river model		1985	USD	1.96	1.96	Reported	N/A		Travel cost method		25% decline in flows - total discharge 45,727,381 AF	Fishing	River
Postel, M. and Carpenter, S	Freshwater ecosystem services	N	Postel, S. and Carpenter, S. (1997). Freshwater ecosystem services. In: Daily, G.C. (ed). Natures Services: Societal Dependence on Natural Ecosystems. Washington: Island Press.		USA	Colorado		1991	USD	75.71	75.71	Reported	N/A		Unspecified		Leaving water in high mountain reservoirs for an additional two weeks in August.	Reservoir recreation	Reservoir
Postel, M. and Carpenter, S	Freshwater ecosystem services	N	Postel, S. and Carpenter, S. (1997). Freshwater ecosystem services. In: Daily, G.C. (ed). Natures Services: Societal Dependence on Natural Ecosystems. Washington: Island Press.		USA	Northern Utah		1991	USD	126.18	126.18	Reported	N/A		Unspecified		Additional AF when flows were 20-25% of peak levels	River recreation	River
Postel, M. and Carpenter, S	Freshwater ecosystem services	N	Postel, S. and Carpenter, S. (1997). Freshwater ecosystem services. In: Daily, G.C. (ed). Natures Services: Societal Dependence on Natural Ecosystems. Washington: Island Press.		USA	Colorado		1991	USD	33.12	33.12	Reported	N/A		Unspecified		Additional AF above the 35% flow level	Fishing - mountain stream	River
Postel, M. and Carpenter, S	Freshwater ecosystem services	N	Postel, S. and Carpenter, S. (1997). Freshwater ecosystem services. In: Daily, G.C. (ed). Natures Services: Societal Dependence on Natural Ecosystems. Washington: Island Press.		USA	Colorado		1991	USD	7.89	7.89	Reported	N/A		Unspecified		Additional AF above the 35% flow level	Kayaking	Unspecified
Postel, M. and Carpenter, S	Freshwater ecosystem services	N	Postel, S. and Carpenter, S. (1997). Freshwater ecosystem services. In: Daily, G.C. (ed). Natures Services: Societal Dependence on Natural Ecosystems. Washington: Island Press.		USA	Colorado		1991	USD	6.31	6.31	Reported	N/A		Unspecified		Additional AF above the 35% flow level	Rafting	Unspecified
Postel, M. and Carpenter, S	Freshwater ecosystem services	N	Postel, S. and Carpenter, S. (1997). Freshwater ecosystem services. In: Daily, G.C. (ed). Natures Services: Societal Dependence on Natural Ecosystems. Washington: Island Press.		USA	Colorado		1991	USD	23.66	23.66	Reported	N/A		Unspecified		Low flows	Unspecified	Unspecified
Walsh, R.G., Auckerman, R. and Milton, R.	Measuring benefits and the economic value of water in recreation on High Country reservoirs	N	Walsh, R.G., Auckerman, R. and Milton, R. (1980). Measuring benefits and the economic value of water in recreation on High Country reservoirs. Water Resources Research Institute Completion Report No. 103. Fort Collins: Colorado State University.		USA	Front Range (Colorado)		1978	USD	86.83	86.83	Reported	N/A		Contingent valuation		Leaving water in reservoirs for an additional 16.7 days in August	Unspecified	Reservoir
Walsh, R.G., Ericson, R., Arostegy, D. and Hansen, M.	An empirical application of a model for estimating the recreation value of instream flow	N	Walsh, R.G., Ericson, R., Arostegy, D. and Hansen, M. (1980). An empirical application of a model for estimating the recreation value of instream flow. Water Resources Research Institute Completion Report No.101. Fort Collins: Colorado State University.		USA	West slope Rocky Mountains (Colorado)		1978	USD	-29.44 - 26.16	2.36	Summarised	Median		Contingent valuation		0-100% of maximum flow	Fishing	River		Median values across different maximum flows and lengths of river.
Walsh, R.G., Ericson, R., Arostegy, D. and Hansen, M.	An empirical application of a model for estimating the recreation value of instream flow	N	Walsh, R.G., Ericson, R., Arostegy, D. and Hansen, M. (1980). An empirical application of a model for estimating the recreation value of instream flow. Water Resources Research Institute Completion Report No.101. Fort Collins: Colorado State University.		USA	West slope Rocky Mountains (Colorado)		1978	USD	0.13 - 7.44	1.71	Summarised	Median		Contingent valuation		0-100% of maximum flow	Kayaking	River		Median values across different maximum flows and lengths of river.
Walsh, R.G., Ericson, R., Arostegy, D. and Hansen, M.	An empirical application of a model for estimating the recreation value of instream flow	N	Walsh, R.G., Ericson, R., Arostegy, D. and Hansen, M. (1980). An empirical application of a model for estimating the recreation value of instream flow. Water Resources Research Institute Completion Report No.101. Fort Collins: Colorado State University.		USA	West slope Rocky Mountains (Colorado)		1978	USD	0.02 - 4.8	0.91	Summarised	Median		Contingent valuation		0-100% of maximum flow	Rafting	River		Median values across different maximum flows and lengths of river.
Ward, F.	Optimally managing wild and scenic rivers for instream flow benefits	Y	Loomis, J.B. (1987). The economic value of in-stream flow: Methodology and benefit estimates for optimum flows. Journal of Environmental Management, 24, pp.169-179.		USA	New Mexico		1985	USD	51.33	51.33	Reported	N/A		Travel cost method		Water in the stream in late summer	Angling and boating	River
Ward, F.A.	Economics of water allocation to instream uses in a fully appropriated river basin: Evidence from a New Mexico wild river	N	Ward, F.A. (1987). Economics of water allocation to instream uses in a fully appropriated river basin: Evidence from a New Mexico wild river. Water Resources Research, 23(3), pp.381-392.		USA	Rio Chama Range (New Mexico)		1982	USD	28.95 - 50.33	49.44	Summarised	Median		Travel cost method		Optimal release	Fishing and boating	River		Median value across high and low run off years and the 1982 season.
Ward, F.A., Roach, B.A. and Henderson, J.E.	The economic value of water in recreation: Evidence from the California drought	N	Ward, F.A., Roach, B.A. and Henderson, J.E. (1996). The economic value of water in recreation: Evidence from the California drought. Water Resources Research, 32(4), pp.10751081.		USA	Sacramento (California)		1994	USD	8.64 - 1,022	51.42	Summarised	Median		Travel cost method		Differing reservoir fill levels	Numerous/not fully specified	Reservoir		Median value across different reservoir fill levels.
49

[truncated: 3 more sheets: ROW Agriculture, ROW Municipal, ROW Industry]
